# Supplementary material for: (2,7-Dimeth­oxy­naphthalen-1-yl)(2,4,6-trimethyl­phen­yl)methanone
Source: Acta Crystallogr Sect E Struct Rep Online. 2011 Sep 30;67(Pt 10):o2813. doi: 10.1107/S1600536811039225 (PMC3201449; doi:10.1107/S1600536811039225)
Supplement: Supplementary file 2 [file e-67-o2813-Isup2.hkl]

#
# h,k,l, Fc-squared, Fo-squared, sigma(Fo-squared) and status flag
#
data_I
_shelx_title ' Yonezawa-20110525_1_'
_shelx_refln_list_code          4
_shelx_F_calc_maximum      198.46
_exptl_crystal_F_000       712.00
_reflns_d_resolution_high  0.8301
 
loop_
 _symmetry_equiv_pos_as_xyz
 'x, y, z'
 '-x, y+1/2, -z+1/2'
 '-x, -y, -z'
 'x, -y-1/2, z-1/2'
 
_cell_length_a    10.5238
_cell_length_b    12.2289
_cell_length_c    15.0504
_cell_angle_alpha  90.000
_cell_angle_beta  111.340
_cell_angle_gamma  90.000
 
_shelx_F_squared_multiplier     1.000
 
loop_
 _refln_index_h
 _refln_index_k
 _refln_index_l
 _refln_F_squared_calc
 _refln_F_squared_meas
 _refln_F_squared_sigma
 _refln_observed_status
   1   0   0        1.46        0.40      0.10 o
   2   0   0        1.17        1.10      0.35 o
   3   0   0     2713.27     2546.10     15.67 o
   4   0   0     3645.31     3528.77     24.58 o
   5   0   0     2039.24     2173.54     19.48 o
   6   0   0      179.33      194.22      2.28 o
   7   0   0       69.60       72.12      1.22 o
   8   0   0       77.61       75.27      1.40 o
   9   0   0       52.18       43.28      1.29 o
  10   0   0       32.33       30.61      1.03 o
  11   0   0       26.30       25.81      1.26 o
   1   1   0     7100.62     6962.74     40.11 o
   2   1   0       89.26       69.97      0.55 o
   3   1   0      410.31      411.62      1.98 o
   4   1   0       81.25       80.97      0.47 o
   5   1   0      280.39      307.28      1.48 o
   6   1   0        5.15       10.46      0.34 o
   7   1   0      112.07      114.52      1.94 o
   8   1   0       12.14       10.65      0.58 o
   9   1   0       89.79       88.94      1.30 o
  10   1   0       27.59       24.88      0.70 o
  11   1   0        9.12       13.36      2.63 o
   0   2   0     4301.04     3974.15     24.09 o
   1   2   0      175.42      168.67      0.89 o
   2   2   0      264.50      234.96      1.10 o
   3   2   0       62.17       56.91      0.34 o
   4   2   0     1266.50     1298.86      5.86 o
   5   2   0      364.33      392.46      1.82 o
   6   2   0      216.20      224.17      1.25 o
   7   2   0       16.58       14.59      0.54 o
   8   2   0       38.40       39.37      0.77 o
   9   2   0        1.68        1.49      0.38 o
  10   2   0        3.83        6.32      0.41 o
  11   2   0       38.67       37.90      0.99 o
   1   3   0     8705.26     8414.84     45.16 o
   2   3   0     4840.41     4596.31     22.70 o
   3   3   0     1527.37     1566.46      8.02 o
   4   3   0       33.12       35.43      0.30 o
   5   3   0      249.05      284.87      1.38 o
   6   3   0        8.60        6.92      0.32 o
   7   3   0      243.23      225.13      1.83 o
   8   3   0      189.60      192.10      1.71 o
   9   3   0       18.47       14.43      0.53 o
  10   3   0       60.51       60.06      0.79 o
  11   3   0       10.25       12.97      0.57 o
   0   4   0     8502.29     8176.51     58.27 o
   1   4   0      674.18      705.12      2.64 o
   2   4   0      100.64       83.89      0.46 o
   3   4   0       84.56      117.28      0.70 o
   4   4   0     2408.73     2575.91     12.58 o
   5   4   0       24.98       22.81      0.37 o
   6   4   0      197.67      202.99      1.50 o
   7   4   0      335.59      322.99      2.37 o
   8   4   0      665.06      643.10      4.94 o
   9   4   0       22.50       25.58      0.69 o
  10   4   0        2.17        3.39      0.49 o
  11   4   0        4.64        2.48      0.48 o
   1   5   0     2465.50     2404.88     10.18 o
   2   5   0       42.96       69.27      0.45 o
   3   5   0     3685.90     3655.34     18.44 o
   4   5   0      230.60      249.28      1.14 o
   5   5   0      339.45      345.57      1.65 o
   6   5   0        4.67        5.39      0.38 o
   7   5   0       19.02       22.80      0.64 o
   8   5   0        9.62        9.75      0.61 o
   9   5   0       99.89       95.80      1.24 o
  10   5   0        0.03        0.37      0.38 o
  11   5   0        5.07        2.24      0.50 o
   0   6   0       55.16       86.08      0.79 o
   1   6   0       98.08      101.63      0.56 o
   2   6   0        4.82        7.38      0.18 o
   3   6   0     1171.77     1369.74      7.20 o
   4   6   0        7.89        9.04      0.25 o
   5   6   0       20.58       19.84      0.40 o
   6   6   0      172.03      162.80      1.53 o
   7   6   0      284.02      312.69      2.59 o
   8   6   0      537.49      528.18      3.96 o
   9   6   0        7.28        6.98      0.72 o
  10   6   0        0.65        0.46      0.34 o
   1   7   0      155.06      129.38      0.60 o
   2   7   0        6.17       10.79      0.23 o
   3   7   0        1.45        3.27      0.18 o
   4   7   0        1.37        0.14      0.15 o
   5   7   0       61.60       57.97      0.86 o
   6   7   0       60.15       64.30      1.02 o
   7   7   0      126.96      109.34      1.23 o
   8   7   0        0.27        0.35      0.29 o
   9   7   0       81.73       87.04      1.35 o
  10   7   0        0.25       -0.01      0.27 o
   0   8   0      127.14      114.94      1.51 o
   1   8   0      348.01      321.83      2.18 o
   2   8   0        3.63        7.85      0.37 o
   3   8   0       32.67       27.71      0.54 o
   4   8   0      136.82      140.73      1.26 o
   5   8   0       16.65       16.84      0.79 o
   6   8   0        9.76       10.53      0.60 o
   7   8   0        1.25        1.58      0.48 o
   8   8   0       64.97       75.51      1.14 o
   9   8   0        2.58        0.63      0.52 o
   1   9   0      118.48      120.71      1.40 o
   2   9   0        2.64        2.20      0.40 o
   3   9   0      128.84      131.72      1.33 o
   4   9   0       22.78       22.41      0.53 o
   5   9   0        0.85        2.38      0.46 o
   6   9   0       31.39       27.92      0.77 o
   7   9   0        9.02        7.17      0.56 o
   8   9   0        0.58        0.75      0.35 o
   9   9   0        7.24        9.11      0.81 o
   0  10   0     2153.62     2143.73     25.31 o
   1  10   0      662.76      656.12      5.67 o
   2  10   0       47.85       46.94      0.84 o
   3  10   0        3.54        3.96      0.47 o
   4  10   0       56.91       40.37      0.71 o
   5  10   0      319.78      277.87      2.32 o
   6  10   0        6.32        7.11      0.49 o
   7  10   0        2.17        4.74      0.50 o
   8  10   0        2.52        2.21      0.47 o
   1  11   0        2.36        3.31      0.52 o
   2  11   0       18.61       17.02      0.69 o
   3  11   0        0.10        0.42      0.41 o
   4  11   0       36.70       38.88      0.73 o
   5  11   0        5.07        3.75      0.44 o
   6  11   0        0.34        0.54      0.29 o
   7  11   0        2.45        0.82      0.30 o
   0  12   0       28.46       32.31      1.42 o
   1  12   0        0.43        0.53      0.39 o
   2  12   0        9.10       11.13      0.60 o
   3  12   0        4.90        5.48      0.48 o
   4  12   0       45.64       49.29      1.01 o
   5  12   0       62.08       58.45      1.14 o
   6  12   0        0.45        0.51      0.29 o
   1  13   0        0.06        0.42      0.48 o
   2  13   0       11.48       11.68      0.60 o
   3  13   0       39.27       46.43      0.75 o
   4  13   0       14.53       10.65      0.96 o
   5  13   0        4.00        1.68      0.46 o
   0  14   0       19.96       18.09      0.97 o
   1  14   0        5.09        3.55      0.54 o
   2  14   0       15.39       17.60      0.60 o
   3  14   0       10.13       10.97      0.52 o
 -12   1   1        2.86        1.65      0.94 o
 -11   1   1       45.92       46.45      0.81 o
 -10   1   1       18.20       23.25      1.14 o
  -9   1   1      131.46      133.45      1.47 o
  -8   1   1        0.26        0.26      0.38 o
  -7   1   1       25.82       26.78      0.49 o
  -6   1   1      321.10      286.17      1.33 o
  -5   1   1      445.68      436.57      1.92 o
  -4   1   1      227.61      206.50      1.26 o
  -3   1   1     1714.65     1566.72      6.18 o
  -2   1   1      399.01      342.48      1.83 o
  -1   1   1      512.48      453.95      1.45 o
   0   1   1      132.71      102.58      0.36 o
   1   1   1     4573.26     4386.33     20.37 o
   2   1   1       33.59       25.68      0.46 o
   3   1   1      132.77      123.80      0.83 o
   4   1   1      566.56      592.14      3.16 o
   5   1   1      123.88      157.18      0.91 o
   6   1   1      111.67      130.28      0.92 o
   7   1   1       58.14       59.30      0.86 o
   8   1   1       22.68       22.27      0.60 o
   9   1   1       29.19       25.57      0.59 o
  10   1   1       95.78      100.17      1.61 o
  11   1   1       35.90       38.87      1.95 o
 -11   2   1       13.37       12.64      0.45 o
 -10   2   1      108.47       98.15      1.11 o
  -9   2   1       47.00       41.21      0.84 o
  -8   2   1       12.56       10.43      0.58 o
  -7   2   1       10.60       12.74      0.56 o
  -6   2   1      538.22      595.80      3.61 o
  -5   2   1     3347.04     3408.92     18.32 o
  -4   2   1      278.57      270.57      1.92 o
  -3   2   1     1918.34     1873.96      7.63 o
  -2   2   1    33968.43    34801.21    299.19 o
  -1   2   1    17055.86    17425.80    111.17 o
   0   2   1     1203.29     1081.41      3.77 o
   1   2   1     1633.16     1539.96      6.38 o
   2   2   1     2480.30     2301.74     10.22 o
   3   2   1      490.32      465.79      1.80 o
   4   2   1      295.60      316.97      1.38 o
   5   2   1        6.27       10.78      0.27 o
   6   2   1       23.86       23.91      0.48 o
   7   2   1       98.96       90.91      0.99 o
   8   2   1      214.26      206.99      1.76 o
   9   2   1        0.28        0.85      0.37 o
  10   2   1       26.52       27.94      0.68 o
  11   2   1       20.68       22.60      0.81 o
 -11   3   1        4.62        2.03      0.49 o
 -10   3   1       70.55       67.16      0.92 o
  -9   3   1       50.13       46.04      0.79 o
  -8   3   1        0.00        0.14      0.35 o
  -7   3   1       48.65       46.64      0.69 o
  -6   3   1       70.75       71.35      0.64 o
  -5   3   1       21.16       30.18      0.29 o
  -4   3   1     1525.12     1639.15      7.75 o
  -3   3   1     4156.39     3967.23     18.73 o
  -2   3   1    11121.14    10892.84     60.93 o
  -1   3   1      127.58      131.86      0.74 o
   0   3   1      127.13      112.43      0.71 o
   1   3   1     3304.05     2960.30     12.85 o
   2   3   1      166.86      165.64      0.94 o
   3   3   1        4.36       11.49      0.33 o
   4   3   1        0.09        0.38      0.11 o
   5   3   1       38.68       55.23      0.56 o
   6   3   1        2.32        2.67      0.33 o
   7   3   1       26.33       24.22      0.78 o
   8   3   1      103.02      100.41      1.16 o
   9   3   1        1.59        2.41      0.48 o
  10   3   1        1.09        1.09      0.46 o
  11   3   1      104.79      121.35      1.57 o
 -11   4   1        1.74        0.67      0.28 o
 -10   4   1       49.81       46.83      0.82 o
  -9   4   1      101.43       96.87      1.18 o
  -8   4   1      191.82      193.27      1.73 o
  -7   4   1      336.50      332.90      2.38 o
  -6   4   1       46.44       37.91      0.52 o
  -5   4   1       14.14       10.50      0.29 o
  -4   4   1      296.37      311.63      1.81 o
  -3   4   1      928.13      986.68      4.55 o
  -2   4   1      172.89      173.14      0.74 o
  -1   4   1       79.57       43.96      0.30 o
   0   4   1      919.63      904.83      4.16 o
   1   4   1      588.75      593.59      2.12 o
   2   4   1     4607.19     4547.58     22.81 o
   3   4   1       72.35       85.93      0.58 o
   4   4   1       28.13       27.44      0.29 o
   5   4   1        2.17        2.16      0.24 o
   6   4   1       60.04       58.76      0.70 o
   7   4   1      129.90      143.44      1.69 o
   8   4   1        0.08        0.28      0.34 o
   9   4   1        4.29        4.71      0.53 o
  10   4   1        1.17        1.49      0.55 o
  11   4   1        3.34        2.06      0.46 o
 -11   5   1       16.46       18.24      0.68 o
 -10   5   1        0.40        0.44      0.32 o
  -9   5   1        0.99        0.12      0.37 o
  -8   5   1        1.37        0.67      0.32 o
  -7   5   1       55.82       53.73      0.83 o
  -6   5   1       73.03       79.56      0.85 o
  -5   5   1       60.88       56.00      0.48 o
  -4   5   1      295.47      347.98      2.05 o
  -3   5   1     1625.53     1680.49      7.21 o
  -2   5   1     1017.71     1037.16      4.73 o
  -1   5   1       10.91       20.26      0.24 o
   0   5   1      252.53      199.73      0.77 o
   1   5   1      556.73      602.50      2.30 o
   2   5   1       22.82       29.43      0.31 o
   3   5   1      191.53      235.00      1.08 o
   4   5   1       59.54       53.35      0.40 o
   5   5   1       38.48       33.68      0.46 o
   6   5   1       56.66       53.40      0.79 o
   7   5   1      203.15      205.02      2.01 o
   8   5   1       99.97       94.45      1.33 o
   9   5   1        9.01        7.92      0.66 o
  10   5   1       10.81       10.59      1.11 o
 -11   6   1        1.65        1.48      0.51 o
 -10   6   1       57.33       65.76      1.52 o
  -9   6   1       17.85       14.33      0.66 o
  -8   6   1      143.83      134.17      1.38 o
  -7   6   1      224.26      224.08      1.82 o
  -6   6   1      685.63      676.79      4.40 o
  -5   6   1       50.41       54.64      0.51 o
  -4   6   1     1207.74     1252.23      6.66 o
  -3   6   1        4.42        1.54      0.16 o
  -2   6   1      794.71      848.57      4.32 o
  -1   6   1      208.10      234.21      1.21 o
   0   6   1      571.13      528.49      2.48 o
   1   6   1      127.69      127.78      0.63 o
   2   6   1      326.93      326.95      1.55 o
   3   6   1      113.23      140.20      0.77 o
   4   6   1        6.02        8.28      0.23 o
   5   6   1      119.37      120.97      1.08 o
   6   6   1       60.17       58.49      0.88 o
   7   6   1       96.53       87.35      1.09 o
   8   6   1       37.91       39.62      0.91 o
   9   6   1       22.88       21.95      0.70 o
  10   6   1        3.93        2.70      0.45 o
 -10   7   1        0.02        0.08      0.25 o
  -9   7   1        5.33        7.96      0.45 o
  -8   7   1       82.26       74.96      1.13 o
  -7   7   1       28.75       23.74      0.72 o
  -6   7   1       28.08       24.62      0.66 o
  -5   7   1       42.79       46.21      0.64 o
  -4   7   1      237.55      246.76      1.62 o
  -3   7   1      160.65      142.76      1.12 o
  -2   7   1      761.88      777.66      4.50 o
  -1   7   1      160.01      147.31      0.77 o
   0   7   1       87.89       91.03      0.57 o
   1   7   1     1952.01     2027.66     12.27 o
   2   7   1       16.42       13.02      0.29 o
   3   7   1       77.26       74.32      0.59 o
   4   7   1        0.00        0.67      0.18 o
   5   7   1        0.38        0.27      0.27 o
   6   7   1       28.92       33.08      0.68 o
   7   7   1        7.71       12.34      0.48 o
   8   7   1      144.53      133.54      1.44 o
   9   7   1        1.57        0.80      0.32 o
  10   7   1        0.15        0.08      0.50 o
 -10   8   1        3.46        1.78      0.46 o
  -9   8   1       13.75       17.13      0.61 o
  -8   8   1        9.87        9.24      0.55 o
  -7   8   1      183.65      171.24      1.70 o
  -6   8   1       20.52       18.30      0.62 o
  -5   8   1       30.74       22.69      0.53 o
  -4   8   1       10.67        7.87      0.36 o
  -3   8   1       37.06       43.81      0.46 o
  -2   8   1        0.06        0.79      0.21 o
  -1   8   1      126.72      148.89      1.10 o
   0   8   1        0.25        0.41      0.15 o
   1   8   1      944.84      969.82      6.10 o
   2   8   1        6.90        7.29      0.28 o
   3   8   1        5.17        9.71      0.40 o
   4   8   1        0.62        1.61      0.40 o
   5   8   1       38.77       35.35      0.78 o
   6   8   1       58.18       49.50      1.00 o
   7   8   1      218.01      221.36      2.33 o
   8   8   1       84.25       90.16      1.48 o
   9   8   1       12.32       11.55      1.05 o
  -9   9   1        7.62        8.11      0.76 o
  -8   9   1        9.05        9.75      0.61 o
  -7   9   1       51.30       44.57      0.98 o
  -6   9   1        9.55        8.50      0.57 o
  -5   9   1        0.45        0.14      0.29 o
  -4   9   1       11.21        9.81      0.47 o
  -3   9   1      166.21      160.80      1.61 o
  -2   9   1      158.72      159.34      1.62 o
  -1   9   1      158.81      136.79      1.34 o
   0   9   1       95.39       85.67      0.91 o
   1   9   1      462.24      470.83      3.38 o
   2   9   1      113.02       97.05      1.14 o
   3   9   1        0.35        0.44      0.30 o
   4   9   1       74.20       64.19      0.91 o
   5   9   1       23.31       21.49      0.68 o
   6   9   1      238.87      218.74      2.18 o
   7   9   1        6.50        7.90      0.66 o
   8   9   1        1.63        1.07      0.44 o
   9   9   1        1.91        1.83      0.63 o
  -8  10   1        3.06        2.18      0.40 o
  -7  10   1        2.28        2.56      0.53 o
  -6  10   1      162.37      162.62      1.69 o
  -5  10   1        3.21        2.24      0.42 o
  -4  10   1        8.21       10.59      0.49 o
  -3  10   1        2.79        4.76      0.55 o
  -2  10   1      174.52      166.70      1.70 o
  -1  10   1      255.85      263.69      2.41 o
   0  10   1       28.45       29.08      0.69 o
   1  10   1        9.78        9.87      0.57 o
   2  10   1       96.90       93.25      1.13 o
   3  10   1       11.21       11.10      0.97 o
   4  10   1       12.42       13.52      0.65 o
   5  10   1       22.74       20.91      0.63 o
   6  10   1        2.38        3.05      0.51 o
   7  10   1        2.90        1.28      0.53 o
   8  10   1        3.30        2.18      0.63 o
  -8  11   1        0.13        0.17      0.45 o
  -7  11   1        1.57        1.64      0.33 o
  -6  11   1       23.54       21.34      0.58 o
  -5  11   1       48.95       50.57      0.89 o
  -4  11   1       19.97       19.97      0.62 o
  -3  11   1        5.67        6.27      0.58 o
  -2  11   1        5.16        4.38      0.54 o
  -1  11   1       54.97       55.75      1.00 o
   0  11   1       89.02       91.80      1.24 o
   1  11   1        1.09        1.81      0.51 o
   2  11   1        3.81        2.85      0.45 o
   3  11   1       17.45       15.17      0.54 o
   4  11   1        1.04        1.26      0.43 o
   5  11   1       71.64       62.37      0.98 o
   6  11   1        0.10       -0.07      0.28 o
   7  11   1        7.89        6.56      0.56 o
  -7  12   1       13.74       14.60      0.84 o
  -6  12   1       20.29       19.66      0.78 o
  -5  12   1       24.48       20.07      0.59 o
  -4  12   1        2.36        0.97      0.33 o
  -3  12   1       18.60       18.07      0.72 o
  -2  12   1       49.51       42.49      0.89 o
  -1  12   1       54.62       52.42      0.90 o
   0  12   1       85.56       82.52      1.44 o
   1  12   1       81.90       84.89      1.15 o
   2  12   1        9.15        7.62      0.58 o
   3  12   1       53.70       51.37      0.86 o
   4  12   1       15.08       14.07      0.54 o
   5  12   1       38.81       41.85      0.82 o
   6  12   1       10.44       11.42      0.73 o
  -5  13   1       21.40       24.72      0.80 o
  -4  13   1        5.63        5.69      0.68 o
  -3  13   1        0.08        0.50      0.34 o
  -2  13   1        8.10       12.04      0.56 o
  -1  13   1        7.91        8.86      0.63 o
   0  13   1       11.88       12.38      0.71 o
   1  13   1        5.03        6.35      0.47 o
   2  13   1        9.66       11.26      0.55 o
   3  13   1        2.69        1.27      0.35 o
   4  13   1        2.06        1.31      0.40 o
   5  13   1        0.27        0.13      0.47 o
  -3  14   1       23.65       25.01      0.96 o
  -2  14   1        1.13        0.89      0.40 o
  -1  14   1        9.06       10.86      0.70 o
   0  14   1       27.54       28.59      0.80 o
   1  14   1       58.48       63.59      1.06 o
   2  14   1       17.38       22.53      0.61 o
   3  14   1        7.47       11.26      0.55 o
 -12   0   2       10.55       11.59      7.00 o
 -11   0   2        8.30        6.87      0.87 o
 -10   0   2       71.62       64.80      1.64 o
  -9   0   2        8.50        7.00      0.65 o
  -8   0   2      220.95      236.39      3.21 o
  -7   0   2     1469.69     1536.14     13.93 o
  -6   0   2     1920.00     2106.98     13.80 o
  -5   0   2     1148.69     1189.84     10.08 o
  -4   0   2       68.25       72.49      0.68 o
  -3   0   2     2112.97     1834.27      9.90 o
  -2   0   2      401.03      427.40      2.40 o
  -1   0   2       14.51        8.76      0.34 o
   0   0   2     4476.16     4395.41     27.19 o
   1   0   2      166.81      183.16      3.39 o
   2   0   2       50.38       59.49      0.51 o
   3   0   2     2999.27     2822.44     17.77 o
   4   0   2      133.35      144.03      0.88 o
   5   0   2      110.45       94.36      0.95 o
   6   0   2      213.55      210.08      2.64 o
   7   0   2        0.86        1.99      0.87 o
   8   0   2        8.11       11.82      1.31 o
   9   0   2      433.17      443.95      7.18 o
  10   0   2       40.22       42.43      1.41 o
  11   0   2       20.35       24.95      1.89 o
 -12   1   2       10.66       10.37      0.64 o
 -11   1   2       10.10        8.89      0.53 o
 -10   1   2       13.77        8.32      0.53 o
  -9   1   2       93.43       79.83      1.15 o
  -8   1   2       17.05       21.20      0.68 o
  -7   1   2       19.35       20.75      0.48 o
  -6   1   2        6.75        6.03      0.28 o
  -5   1   2     1460.07     1681.10      7.33 o
  -4   1   2      624.30      707.31      3.44 o
  -3   1   2      269.66      257.83      1.11 o
  -2   1   2     4489.73     4222.01     19.94 o
  -1   1   2     2211.55     2083.02      7.86 o
   0   1   2     8293.06     8517.10     43.47 o
   1   1   2     4254.63     4010.84     18.97 o
   2   1   2      624.86      631.37      2.41 o
   3   1   2       21.61       27.21      0.23 o
   4   1   2      271.66      312.11      2.00 o
   5   1   2      617.34      636.41      3.37 o
   6   1   2      847.93      860.26      5.12 o
   7   1   2        0.05        0.76      0.30 o
   8   1   2        6.45        7.71      0.57 o
   9   1   2      334.00      354.06      3.32 o
  10   1   2      120.88      133.55      2.14 o
  11   1   2        3.05        1.14      0.77 o
 -12   2   2        0.32       -0.03      0.24 o
 -11   2   2       11.14       10.46      0.55 o
 -10   2   2       47.44       47.35      0.79 o
  -9   2   2        2.14        0.76      0.39 o
  -8   2   2        1.21        1.44      0.43 o
  -7   2   2      152.96      150.30      1.27 o
  -6   2   2       12.50       11.74      0.24 o
  -5   2   2      167.08      161.47      1.01 o
  -4   2   2        1.08        0.59      0.10 o
  -3   2   2     3020.44     2907.25     12.59 o
  -2   2   2     6798.00     6500.80     32.99 o
  -1   2   2      654.82      605.44      2.88 o
   0   2   2     3085.45     2940.31     12.85 o
   1   2   2      983.45      928.27      3.54 o
   2   2   2       66.58       46.85      0.30 o
   3   2   2        1.79        2.04      0.13 o
   4   2   2      201.55      176.39      0.79 o
   5   2   2      141.99      147.82      0.81 o
   6   2   2       45.88       58.12      0.75 o
   7   2   2       33.00       34.12      0.67 o
   8   2   2      198.82      189.12      1.94 o
   9   2   2        3.97        5.30      0.66 o
  10   2   2        0.32       -0.01      0.39 o
  11   2   2       58.45       63.03      1.29 o
 -11   3   2       12.54       13.94      0.47 o
 -10   3   2        3.42        3.18      0.47 o
  -9   3   2        0.06        0.36      0.36 o
  -8   3   2      472.61      452.74      3.48 o
  -7   3   2       55.32       61.14      0.80 o
  -6   3   2       86.85      110.14      0.66 o
  -5   3   2      674.60      680.18      3.28 o
  -4   3   2      131.76      123.22      0.57 o
  -3   3   2      130.68      133.38      0.62 o
  -2   3   2     1255.40     1293.79      4.85 o
  -1   3   2      395.30      375.86      1.38 o
   0   3   2      383.33      405.94      1.46 o
   1   3   2      233.66      238.15      0.97 o
   2   3   2       31.58       24.61      0.20 o
   3   3   2      145.18      138.31      0.65 o
   4   3   2       65.10       53.55      0.34 o
   5   3   2        1.35        0.83      0.21 o
   6   3   2      647.07      637.55      3.96 o
   7   3   2       30.28       33.37      0.86 o
   8   3   2      205.55      209.41      2.11 o
   9   3   2       19.08       21.40      0.91 o
  10   3   2        0.18        0.15      0.37 o
 -11   4   2        3.77        1.46      0.30 o
 -10   4   2      104.57       92.29      1.07 o
  -9   4   2       57.85       51.43      0.96 o
  -8   4   2      132.77      137.63      1.31 o
  -7   4   2       27.44       25.33      0.53 o
  -6   4   2       30.91       30.90      0.39 o
  -5   4   2      137.90      119.40      0.68 o
  -4   4   2      153.41      131.66      0.58 o
  -3   4   2     3395.82     3294.62     14.98 o
  -2   4   2      171.02      132.58      0.59 o
  -1   4   2      980.73      993.51      4.76 o
   0   4   2      507.80      483.72      1.81 o
   1   4   2       93.47       76.46      0.46 o
   2   4   2      343.96      360.77      1.44 o
   3   4   2      689.27      714.64      3.04 o
   4   4   2      199.16      206.65      1.23 o
   5   4   2       56.95       58.60      0.67 o
   6   4   2       47.12       46.18      0.71 o
   7   4   2      272.07      266.41      2.61 o
   8   4   2      242.62      254.53      2.43 o
   9   4   2       22.17       22.30      0.89 o
  10   4   2        0.38        0.48      0.45 o
 -11   5   2        2.08        1.02      0.29 o
 -10   5   2       32.39       30.16      0.62 o
  -9   5   2       30.03       25.74      0.69 o
  -8   5   2      556.45      553.15      4.03 o
  -7   5   2     1260.14     1270.19      8.69 o
  -6   5   2      460.79      439.41      2.56 o
  -5   5   2      427.24      452.90      2.03 o
  -4   5   2     2628.67     2560.43     12.11 o
  -3   5   2     6320.47     6658.96     37.10 o
  -2   5   2     5641.66     5672.99     28.63 o
  -1   5   2      392.79      433.84      1.73 o
   0   5   2       11.24       12.09      0.22 o
   1   5   2      911.13      949.56      3.74 o
   2   5   2     2005.92     2213.61     10.73 o
   3   5   2      314.57      336.24      1.71 o
   4   5   2      131.90      125.42      0.77 o
   5   5   2        4.99        7.27      0.37 o
   6   5   2       13.40       15.79      0.56 o
   7   5   2      276.72      295.84      2.53 o
   8   5   2      136.50      142.86      1.62 o
   9   5   2        1.09        1.14      0.51 o
  10   5   2        1.85        1.40      0.40 o
 -11   6   2        3.07        1.57      0.40 o
 -10   6   2        0.01        0.51      0.39 o
  -9   6   2        5.43        5.45      0.47 o
  -8   6   2       58.00       50.48      0.87 o
  -7   6   2        0.29        0.39      0.32 o
  -6   6   2       56.43       59.08      0.75 o
  -5   6   2      183.04      177.64      1.12 o
  -4   6   2      755.97      746.16      3.52 o
  -3   6   2       82.93      110.91      0.77 o
  -2   6   2      232.37      258.05      1.52 o
  -1   6   2      236.51      203.48      1.05 o
   0   6   2      224.48      211.55      0.97 o
   1   6   2       39.99       56.02      0.40 o
   2   6   2      122.45       99.89      0.66 o
   3   6   2      203.87      190.36      1.03 o
   4   6   2       19.82       18.63      0.37 o
   5   6   2       91.45       93.23      1.09 o
   6   6   2       23.77       23.76      0.59 o
   7   6   2      199.12      209.11      2.01 o
   8   6   2        0.73        0.73      0.38 o
   9   6   2       14.28       12.95      0.92 o
  10   6   2        4.27        2.34      0.51 o
 -10   7   2        0.20        0.07      0.31 o
  -9   7   2        1.11        1.95      0.44 o
  -8   7   2       46.11       47.47      0.87 o
  -7   7   2      124.22      118.42      1.19 o
  -6   7   2        1.10        1.67      0.35 o
  -5   7   2      139.60      134.83      1.08 o
  -4   7   2      309.41      284.11      1.66 o
  -3   7   2        9.69       22.15      0.31 o
  -2   7   2       11.97       10.38      0.22 o
  -1   7   2       88.66       91.87      0.62 o
   0   7   2       71.83       56.97      0.44 o
   1   7   2      137.67      140.20      0.96 o
   2   7   2        7.69        9.04      0.26 o
   3   7   2       60.67       74.22      0.66 o
   4   7   2      170.32      164.72      1.33 o
   5   7   2      131.42      133.51      1.48 o
   6   7   2       32.88       27.48      0.85 o
   7   7   2        9.68       11.47      0.62 o
   8   7   2       14.79       15.94      0.59 o
   9   7   2        3.94        2.28      0.52 o
 -10   8   2        8.10       10.90      0.44 o
  -9   8   2       25.81       26.11      0.61 o
  -8   8   2       94.93       92.99      1.14 o
  -7   8   2       30.72       27.48      0.68 o
  -6   8   2      555.60      551.60      4.17 o
  -5   8   2      694.66      708.87      4.57 o
  -4   8   2       90.27       80.70      0.81 o
  -3   8   2        3.66        7.73      0.28 o
  -2   8   2      534.92      497.45      3.07 o
  -1   8   2        0.03        0.23      0.19 o
   0   8   2       30.96       32.85      0.38 o
   1   8   2      286.46      318.62      1.82 o
   2   8   2      165.19      158.99      1.55 o
   3   8   2       37.24       41.04      0.57 o
   4   8   2       26.57       21.90      0.54 o
   5   8   2      125.38      103.55      1.22 o
   6   8   2       68.23       68.99      1.10 o
   7   8   2       25.43       26.42      0.73 o
   8   8   2       12.44       11.97      0.55 o
   9   8   2       10.38       12.22      0.84 o
  -9   9   2       17.84       19.33      0.54 o
  -8   9   2       19.82       17.45      0.59 o
  -7   9   2       95.08       78.85      1.02 o
  -6   9   2       17.69       17.17      0.58 o
  -5   9   2      111.27       93.06      1.03 o
  -4   9   2        2.40        4.36      0.34 o
  -3   9   2        0.26        0.56      0.35 o
  -2   9   2      171.91      167.33      1.42 o
  -1   9   2      256.42      255.62      1.78 o
   0   9   2       27.66       22.56      0.56 o
   1   9   2       80.45       79.52      1.04 o
   2   9   2       14.98       14.49      0.63 o
   3   9   2       69.07       68.82      0.83 o
   4   9   2       23.45       25.47      0.62 o
   5   9   2      107.36      102.61      1.38 o
   6   9   2      124.21      115.42      1.63 o
   7   9   2        5.06        5.47      0.59 o
   8   9   2       16.34       17.08      0.92 o
  -9  10   2       32.92       34.28      1.21 o
  -8  10   2        0.67        0.78      0.35 o
  -7  10   2        3.71        3.37      0.41 o
  -6  10   2       52.79       51.78      0.91 o
  -5  10   2       19.82       15.54      0.63 o
  -4  10   2      116.11      119.60      1.49 o
  -3  10   2      113.45      117.07      1.46 o
  -2  10   2      293.54      287.57      2.40 o
  -1  10   2       22.30       23.83      0.58 o
   0  10   2      165.43      165.64      1.64 o
   1  10   2        0.37        1.41      0.41 o
   2  10   2       30.78       27.72      0.69 o
   3  10   2       39.57       42.35      0.70 o
   4  10   2       19.08       16.44      0.60 o
   5  10   2       11.49        9.31      0.67 o
   6  10   2        1.49        1.33      0.50 o
   7  10   2        0.07       -0.30      0.43 o
   8  10   2        0.60        0.31      0.46 o
  -8  11   2       15.97       21.85      0.68 o
  -7  11   2       16.31       13.55      1.15 o
  -6  11   2       12.08       11.20      0.95 o
  -5  11   2       75.03       72.08      1.07 o
  -4  11   2        1.14        1.04      0.38 o
  -3  11   2        6.80        7.18      0.58 o
  -2  11   2       10.82       11.45      0.64 o
  -1  11   2      229.31      227.51      2.23 o
   0  11   2      167.70      155.66      1.51 o
   1  11   2      263.71      253.84      3.15 o
   2  11   2        0.12        0.82      0.35 o
   3  11   2       51.03       51.08      0.78 o
   4  11   2      176.23      171.17      2.21 o
   5  11   2      349.97      341.16      5.69 o
   6  11   2       12.25       10.49      0.60 o
   7  11   2        0.14        0.00      0.28 o
  -7  12   2        0.00        0.02      0.37 o
  -6  12   2        0.05        0.25      0.39 o
  -5  12   2       46.39       49.27      0.91 o
  -4  12   2        1.80        2.96      0.43 o
  -3  12   2       12.63       11.52      0.61 o
  -2  12   2        8.47        9.07      0.61 o
  -1  12   2       21.10       22.65      0.83 o
   0  12   2       17.80       20.57      0.67 o
   1  12   2        9.24       11.24      0.60 o
   2  12   2        4.47        4.16      0.41 o
   3  12   2      135.84      127.13      1.99 o
   4  12   2       30.00       28.91      0.61 o
   5  12   2       34.01       31.74      0.91 o
   6  12   2        8.11        5.63      0.55 o
  -5  13   2        0.14        0.30      0.40 o
  -4  13   2       21.72       20.88      0.56 o
  -3  13   2       22.24       21.48      0.62 o
  -2  13   2        2.13        2.06      0.38 o
  -1  13   2        3.43        4.23      0.58 o
   0  13   2       44.52       50.56      0.97 o
   1  13   2       17.37       17.23      0.61 o
   2  13   2       15.86       15.60      0.55 o
   3  13   2        3.98        2.38      0.43 o
   4  13   2       17.44       15.51      0.67 o
  -3  14   2        6.24        4.47      0.43 o
  -2  14   2        5.20        3.26      0.47 o
  -1  14   2       83.46       97.61      1.25 o
   0  14   2       34.13       36.25      0.85 o
   1  14   2        0.21        0.24      0.34 o
   2  14   2        9.99        6.59      0.61 o
 -12   1   3        0.03       -0.19      0.33 o
 -11   1   3        2.45        2.87      0.46 o
 -10   1   3       77.13       72.21      1.08 o
  -9   1   3       28.01       25.15      0.77 o
  -8   1   3       70.85       63.61      0.86 o
  -7   1   3       41.26       38.88      0.42 o
  -6   1   3      356.61      331.65      1.85 o
  -5   1   3     1211.05     1370.09      6.67 o
  -4   1   3       20.60       27.21      0.23 o
  -3   1   3     2444.70     2296.81      9.36 o
  -2   1   3      184.26      212.80      0.93 o
  -1   1   3     1091.62     1009.19      3.99 o
   0   1   3     3010.48     2684.24     11.35 o
   1   1   3      111.96      102.34      0.60 o
   2   1   3      312.24      263.66      1.20 o
   3   1   3        4.00        6.74      0.16 o
   4   1   3      432.29      430.59      1.65 o
   5   1   3       30.28       26.94      0.36 o
   6   1   3       68.53       69.24      0.85 o
   7   1   3      180.95      184.00      2.02 o
   8   1   3      157.12      151.54      1.96 o
   9   1   3      110.89      117.39      2.17 o
  10   1   3       46.20       48.85      1.52 o
 -12   2   3       78.15       87.58      1.50 o
 -11   2   3       92.81       92.83      1.02 o
 -10   2   3        0.39        0.28      0.34 o
  -9   2   3       80.50       85.19      1.20 o
  -8   2   3       18.14       23.94      0.71 o
  -7   2   3       66.64       71.85      0.52 o
  -6   2   3      604.44      622.05      3.37 o
  -5   2   3      168.23      150.32      0.98 o
  -4   2   3       46.45       34.26      0.28 o
  -3   2   3     3143.83     2931.05     12.80 o
  -2   2   3     4942.75     4591.24     20.91 o
  -1   2   3     2642.06     2408.32     10.06 o
   0   2   3     7016.18     6908.22     35.35 o
   1   2   3      868.84      816.87      3.63 o
   2   2   3      784.47      750.38      2.53 o
   3   2   3      472.25      469.30      2.07 o
   4   2   3       48.90       42.98      0.31 o
   5   2   3        3.13        4.41      0.25 o
   6   2   3      170.60      168.09      1.46 o
   7   2   3      123.59      114.56      1.58 o
   8   2   3       87.08       94.23      1.58 o
   9   2   3       99.57      103.74      1.40 o
  10   2   3      267.63      283.40      3.11 o
 -12   3   3       21.48       25.52      0.78 o
 -11   3   3       89.25       94.00      1.03 o
 -10   3   3        0.84        0.36      0.35 o
  -9   3   3       72.26       69.93      1.04 o
  -8   3   3      226.76      206.58      1.83 o
  -7   3   3      170.70      163.33      1.11 o
  -6   3   3       55.28       57.18      0.52 o
  -5   3   3      252.07      243.54      1.57 o
  -4   3   3       18.76       40.81      0.33 o
  -3   3   3     4708.02     4436.00     20.85 o
  -2   3   3     1677.87     1696.53      6.71 o
  -1   3   3     2139.11     2062.65      8.60 o
   0   3   3       21.04       16.04      0.18 o
   1   3   3      188.42      170.52      0.72 o
   2   3   3      146.07      167.36      0.82 o
   3   3   3       26.70       30.00      0.23 o
   4   3   3      309.21      334.62      1.55 o
   5   3   3      237.15      256.26      1.79 o
   6   3   3        3.24        2.77      0.45 o
   7   3   3        9.32       11.41      0.77 o
   8   3   3        3.85        4.74      0.66 o
   9   3   3       94.37       95.54      1.36 o
  10   3   3       11.61       10.56      0.53 o
 -11   4   3        1.04        0.65      0.30 o
 -10   4   3        2.23        1.94      0.38 o
  -9   4   3        8.84        8.02      0.52 o
  -8   4   3       27.70       27.96      0.63 o
  -7   4   3        2.08        2.48      0.30 o
  -6   4   3       43.11       42.38      0.43 o
  -5   4   3     1103.35     1176.48      6.22 o
  -4   4   3     1639.34     1714.26      7.75 o
  -3   4   3      300.17      314.21      1.47 o
  -2   4   3       28.61       29.75      0.25 o
  -1   4   3        8.64        5.01      0.20 o
   0   4   3      391.31      375.93      1.72 o
   1   4   3      959.03      952.81      3.76 o
   2   4   3      355.31      361.99      1.49 o
   3   4   3      506.12      554.55      2.47 o
   4   4   3       18.55       10.51      0.28 o
   5   4   3       50.43       53.23      0.75 o
   6   4   3       39.02       32.99      0.69 o
   7   4   3      667.99      665.79      6.17 o
   8   4   3      146.11      150.50      1.96 o
   9   4   3        0.16       -0.14      0.40 o
  10   4   3        8.20        8.83      0.52 o
 -11   5   3        0.11        0.36      0.28 o
 -10   5   3       12.09       13.34      0.59 o
  -9   5   3       12.11       13.32      0.61 o
  -8   5   3       36.62       40.92      0.80 o
  -7   5   3      148.90      143.40      1.32 o
  -6   5   3        6.24        7.31      0.33 o
  -5   5   3      152.71      136.27      0.75 o
  -4   5   3       83.76       91.30      0.56 o
  -3   5   3      144.40      163.50      0.70 o
  -2   5   3       86.85       92.17      0.55 o
  -1   5   3        0.00        0.68      0.19 o
   0   5   3       34.75       36.87      0.34 o
   1   5   3      635.19      688.69      2.78 o
   2   5   3      175.36      204.41      1.16 o
   3   5   3        3.67        4.38      0.20 o
   4   5   3       44.41       34.54      0.51 o
   5   5   3       91.89       90.40      1.05 o
   6   5   3      265.01      266.37      2.34 o
   7   5   3       13.23       12.74      0.61 o
   8   5   3       23.63       25.11      0.85 o
   9   5   3        3.02        2.74      0.54 o
  10   5   3       20.50       22.98      0.86 o
 -11   6   3       91.32       95.54      1.08 o
 -10   6   3       93.63       88.01      1.04 o
  -9   6   3       19.42       17.20      0.55 o
  -8   6   3       50.79       51.74      0.85 o
  -7   6   3      288.09      282.82      2.18 o
  -6   6   3        5.90        6.22      0.42 o
  -5   6   3      293.89      301.05      1.70 o
  -4   6   3      106.97      112.59      0.67 o
  -3   6   3      319.65      287.55      1.30 o
  -2   6   3        3.14        5.89      0.21 o
  -1   6   3        0.03        0.52      0.14 o
   0   6   3     1453.45     1528.44      8.92 o
   1   6   3      371.00      417.54      2.29 o
   2   6   3     1014.08     1078.54      6.19 o
   3   6   3        4.14        4.52      0.25 o
   4   6   3       56.56       56.45      0.69 o
   5   6   3      103.76      103.28      1.67 o
   6   6   3      657.82      667.75      5.95 o
   7   6   3      110.79      104.98      1.32 o
   8   6   3       90.12       94.54      1.62 o
   9   6   3        6.36        4.55      1.02 o
 -10   7   3        8.00        5.75      0.82 o
  -9   7   3        2.52        0.99      0.32 o
  -8   7   3       61.05       66.48      0.91 o
  -7   7   3      248.99      246.42      1.94 o
  -6   7   3      196.66      195.20      1.55 o
  -5   7   3     1448.05     1474.31      9.91 o
  -4   7   3      173.71      156.93      1.00 o
  -3   7   3       27.92       38.18      0.39 o
  -2   7   3      206.97      222.48      1.05 o
  -1   7   3       13.92       16.71      0.34 o
   0   7   3       27.56       29.78      0.33 o
   1   7   3      811.08      856.34      5.66 o
   2   7   3       63.44       54.78      0.48 o
   3   7   3        3.56        7.42      0.33 o
   4   7   3       34.60       32.83      0.65 o
   5   7   3        9.56        9.95      0.72 o
   6   7   3        3.66        4.40      0.62 o
   7   7   3       21.92       20.29      0.68 o
   8   7   3       24.86       23.95      0.92 o
   9   7   3       13.80       15.31      0.71 o
 -10   8   3        7.74        6.53      0.83 o
  -9   8   3        2.21        2.41      0.39 o
  -8   8   3        0.32        0.16      0.29 o
  -7   8   3      283.27      271.28      2.20 o
  -6   8   3      471.59      443.12      3.04 o
  -5   8   3       41.71       37.68      0.61 o
  -4   8   3      130.35      114.79      1.00 o
  -3   8   3        3.24        3.57      0.32 o
  -2   8   3      120.68      123.49      0.90 o
  -1   8   3        0.42        0.37      0.19 o
   0   8   3      244.03      254.42      1.49 o
   1   8   3      177.31      198.02      1.29 o
   2   8   3      366.50      373.12      2.50 o
   3   8   3       38.79       37.03      0.66 o
   4   8   3       28.65       30.55      0.73 o
   5   8   3        9.31       10.24      0.66 o
   6   8   3        1.00        1.04      0.46 o
   7   8   3       40.72       43.77      0.90 o
   8   8   3        4.93        4.59      0.56 o
  -9   9   3       10.13       14.72      0.47 o
  -8   9   3        0.82        0.07      0.26 o
  -7   9   3        7.32       11.20      0.49 o
  -6   9   3       86.15       80.23      0.96 o
  -5   9   3       14.26       10.05      0.45 o
  -4   9   3        3.19        6.27      0.45 o
  -3   9   3      273.12      297.75      2.15 o
  -2   9   3       46.11       41.24      0.68 o
  -1   9   3      561.49      574.88      3.93 o
   0   9   3      697.36      664.24      4.74 o
   1   9   3       13.73       12.90      0.50 o
   2   9   3      328.78      332.78      2.69 o
   3   9   3      114.15      110.92      1.13 o
   4   9   3      117.42      108.56      1.33 o
   5   9   3       18.67       19.40      0.71 o
   6   9   3       40.92       37.69      0.83 o
   7   9   3        0.00       -0.11      0.29 o
   8   9   3        0.57        0.37      0.52 o
  -9  10   3       10.75       10.73      0.63 o
  -8  10   3       38.60       37.17      1.14 o
  -7  10   3      296.94      282.03      2.56 o
  -6  10   3       17.27       13.23      0.58 o
  -5  10   3       18.07       16.40      0.71 o
  -4  10   3       33.34       36.67      0.73 o
  -3  10   3       26.31       21.66      0.65 o
  -2  10   3      858.46      879.43      6.38 o
  -1  10   3        0.04        0.17      0.33 o
   0  10   3        1.27        2.08      0.46 o
   1  10   3      233.95      235.28      2.05 o
   2  10   3       20.90       20.66      0.60 o
   3  10   3       42.70       40.15      0.81 o
   4  10   3        0.24        0.58      0.38 o
   5  10   3       10.76       10.14      0.67 o
   6  10   3       61.13       62.87      1.25 o
   7  10   3        1.18        0.61      0.36 o
  -8  11   3      104.57      109.79      1.46 o
  -7  11   3       48.89       48.11      1.13 o
  -6  11   3        3.92        4.97      0.53 o
  -5  11   3       18.46       14.17      0.73 o
  -4  11   3        0.97        1.87      0.47 o
  -3  11   3       41.11       45.75      0.99 o
  -2  11   3       36.64       35.14      0.74 o
  -1  11   3       41.79       42.11      0.78 o
   0  11   3        2.30        2.87      0.44 o
   1  11   3       31.43       27.49      0.67 o
   2  11   3        7.34        8.27      0.47 o
   3  11   3        9.62        8.89      0.47 o
   4  11   3       88.04       89.48      1.25 o
   5  11   3        1.89        3.07      0.47 o
   6  11   3        1.72        1.28      0.39 o
  -7  12   3        0.71        1.15      0.35 o
  -6  12   3       14.82       14.74      1.48 o
  -5  12   3        9.10       10.56      0.53 o
  -4  12   3       22.78       22.07      0.65 o
  -3  12   3       18.43       21.12      0.69 o
  -2  12   3      565.58      568.04      4.43 o
  -1  12   3       18.54       20.68      0.77 o
   0  12   3       50.10       47.54      0.88 o
   1  12   3        0.82        0.61      0.36 o
   2  12   3        0.62        1.99      0.34 o
   3  12   3       11.35       10.16      0.50 o
   4  12   3       10.02        8.17      0.67 o
   5  12   3        4.50        4.86      0.57 o
  -5  13   3        0.10        0.03      0.27 o
  -4  13   3       25.73       23.97      0.58 o
  -3  13   3       11.08        9.01      0.59 o
  -2  13   3        0.25        0.42      0.40 o
  -1  13   3      172.31      176.56      2.77 o
   0  13   3      177.72      182.28      1.65 o
   1  13   3        3.03        2.49      0.42 o
   2  13   3       83.13       90.05      1.46 o
   3  13   3       18.34       13.12      0.96 o
   4  13   3       14.94       18.84      0.94 o
  -3  14   3       21.28       26.75      0.71 o
  -2  14   3        9.05       15.82      0.58 o
  -1  14   3        6.28        7.79      0.85 o
   0  14   3       85.46       89.70      1.17 o
   1  14   3      203.85      220.77      3.55 o
   2  14   3       12.87       10.72      0.68 o
 -12   0   4        1.46        1.19      0.61 o
 -11   0   4        0.85        0.69      0.52 o
 -10   0   4      153.09      134.12      2.67 o
  -9   0   4      162.84      139.51      2.72 o
  -8   0   4      183.38      183.66      1.83 o
  -7   0   4      386.44      362.97      4.44 o
  -6   0   4      121.65      131.62      0.89 o
  -5   0   4     3869.96     4007.54     27.05 o
  -4   0   4     2206.51     2223.73     13.20 o
  -3   0   4        3.10        3.42      0.25 o
  -2   0   4      918.17      792.35      5.43 o
  -1   0   4    19747.22    21626.21    214.31 o
   0   0   4    39385.70    46337.63    516.41 o
   1   0   4     2201.93     2152.27     12.20 o
   2   0   4        1.74        1.26      0.16 o
   3   0   4      114.63      120.95      0.69 o
   4   0   4     1134.23     1221.77      8.38 o
   5   0   4       36.60       41.56      0.75 o
   6   0   4       72.52       75.76      1.37 o
   7   0   4       49.02       57.56      1.21 o
   8   0   4     1300.12     1368.48     32.09 o
   9   0   4      642.63      674.66     15.21 o
  10   0   4        5.45        5.93      1.40 o
 -12   1   4       15.89       14.42      0.88 o
 -11   1   4        2.07        2.51      0.33 o
 -10   1   4        2.16        1.97      0.42 o
  -9   1   4       87.47       89.70      1.30 o
  -8   1   4      365.07      378.21      2.64 o
  -7   1   4       33.85       33.83      0.38 o
  -6   1   4        4.16        6.00      0.21 o
  -5   1   4      577.33      625.53      2.62 o
  -4   1   4       66.63       55.15      0.37 o
  -3   1   4     1783.71     1697.20      6.59 o
  -2   1   4      275.13      254.22      1.26 o
  -1   1   4     4872.86     4558.98     21.66 o
   0   1   4     2374.67     2170.58      9.25 o
   1   1   4      609.96      615.33      2.85 o
   2   1   4       12.38        3.39      0.13 o
   3   1   4      882.57      975.05      3.59 o
   4   1   4        5.98        7.35      0.21 o
   5   1   4      192.57      185.61      1.31 o
   6   1   4       21.22       19.39      0.68 o
   7   1   4      436.48      438.07      5.22 o
   8   1   4      446.61      458.26      4.62 o
   9   1   4        6.84        7.14      0.68 o
  10   1   4        0.42        0.63      0.61 o
 -12   2   4        1.51        0.57      0.28 o
 -11   2   4        0.88        0.43      0.30 o
 -10   2   4       19.57       15.58      0.58 o
  -9   2   4       23.35       26.02      0.69 o
  -8   2   4       36.82       38.24      0.65 o
  -7   2   4       22.99       27.67      0.34 o
  -6   2   4       16.76       16.10      0.26 o
  -5   2   4      301.58      296.80      1.34 o
  -4   2   4       48.92       44.90      0.31 o
  -3   2   4       61.75       69.66      0.35 o
  -2   2   4      514.01      521.31      1.83 o
  -1   2   4      587.41      575.26      2.22 o
   0   2   4      625.08      662.76      2.60 o
   1   2   4       20.14       24.54      0.17 o
   2   2   4      725.64      745.17      2.77 o
   3   2   4       18.01       29.48      0.24 o
   4   2   4      436.26      426.97      1.89 o
   5   2   4      151.70      155.83      1.53 o
   6   2   4      118.16      107.99      1.43 o
   7   2   4      215.16      209.84      2.38 o
   8   2   4       67.31       69.72      1.17 o
   9   2   4       10.48        9.40      0.57 o
  10   2   4        2.45        3.21      0.66 o
 -12   3   4        1.37        0.07      0.22 o
 -11   3   4       17.58       18.93      0.51 o
 -10   3   4        4.26        6.74      0.51 o
  -9   3   4       22.22       21.40      0.72 o
  -8   3   4       99.84       98.26      0.93 o
  -7   3   4        0.27        0.61      0.20 o
  -6   3   4       22.84       23.05      0.29 o
  -5   3   4      445.57      436.50      1.80 o
  -4   3   4     1408.44     1474.93      5.59 o
  -3   3   4       47.54       40.94      0.31 o
  -2   3   4      480.88      505.57      2.35 o
  -1   3   4       86.22      107.77      0.63 o
   0   3   4      325.31      377.75      1.36 o
   1   3   4       75.87       68.36      0.36 o
   2   3   4       22.11       21.14      0.17 o
   3   3   4      246.30      271.28      1.12 o
   4   3   4      133.08      131.56      0.95 o
   5   3   4        2.82        0.69      0.33 o
   6   3   4      266.38      283.61      3.02 o
   7   3   4        0.10        0.11      0.46 o
   8   3   4       56.38       57.53      1.08 o
   9   3   4      311.94      343.18      3.19 o
  10   3   4       20.89       19.72      0.77 o
 -12   4   4       10.09       16.83      0.67 o
 -11   4   4       34.05       34.90      0.76 o
 -10   4   4       37.49       37.82      0.67 o
  -9   4   4       47.62       51.91      0.84 o
  -8   4   4      427.33      422.21      2.88 o
  -7   4   4      392.35      385.91      2.44 o
  -6   4   4       80.85       73.09      0.58 o
  -5   4   4      922.70      933.10      3.91 o
  -4   4   4      442.11      432.48      1.67 o
  -3   4   4       41.14       33.06      0.28 o
  -2   4   4     2624.79     2637.24     11.59 o
  -1   4   4      260.30      274.87      1.43 o
   0   4   4      983.71     1015.64      4.12 o
   1   4   4      856.03      856.52      3.76 o
   2   4   4        2.10        3.33      0.18 o
   3   4   4        6.47       12.38      0.25 o
   4   4   4      626.33      652.67      3.91 o
   5   4   4       70.26       84.07      0.99 o
   6   4   4      274.47      264.64      2.80 o
   7   4   4       13.25       12.78      0.92 o
   8   4   4      172.36      175.23      1.99 o
   9   4   4        1.36        0.85      0.40 o
  10   4   4       15.81       18.68      0.97 o
 -11   5   4       30.25       27.50      0.72 o
 -10   5   4        7.87        7.16      0.54 o
  -9   5   4      181.53      186.84      1.68 o
  -8   5   4      196.59      197.76      1.78 o
  -7   5   4       64.93       62.98      0.79 o
  -6   5   4      223.49      211.51      1.56 o
  -5   5   4      564.42      571.62      2.67 o
  -4   5   4      264.82      259.59      1.10 o
  -3   5   4       10.77        1.70      0.16 o
  -2   5   4       41.56       27.52      0.31 o
  -1   5   4      680.84      698.39      2.69 o
   0   5   4      880.21      974.24      4.00 o
   1   5   4       20.28       20.29      0.25 o
   2   5   4      484.32      523.59      2.51 o
   3   5   4      147.02      157.28      1.24 o
   4   5   4       90.98       94.36      1.02 o
   5   5   4      694.27      687.66      5.80 o
   6   5   4      145.13      145.57      1.81 o
   7   5   4      185.53      194.67      2.24 o
   8   5   4        4.30        3.88      0.61 o
   9   5   4        2.52        1.66      0.43 o
 -11   6   4        1.23        1.00      0.26 o
 -10   6   4       22.41       22.00      0.59 o
  -9   6   4       20.33       20.74      0.59 o
  -8   6   4      208.19      214.85      1.78 o
  -7   6   4      274.05      283.04      2.08 o
  -6   6   4      414.82      420.82      2.85 o
  -5   6   4      449.65      451.21      2.46 o
  -4   6   4       51.43       59.03      0.45 o
  -3   6   4        0.75        2.64      0.20 o
  -2   6   4      436.18      441.79      1.86 o
  -1   6   4      364.64      374.69      1.88 o
   0   6   4      503.92      547.52      2.89 o
   1   6   4      357.37      353.60      2.08 o
   2   6   4      337.07      350.90      1.78 o
   3   6   4       24.13       31.08      0.54 o
   4   6   4        1.74        2.91      0.42 o
   5   6   4       47.95       45.80      0.96 o
   6   6   4      134.79      150.51      1.88 o
   7   6   4      264.99      285.38      3.30 o
   8   6   4       38.77       41.41      1.12 o
   9   6   4        4.71        2.47      0.54 o
 -11   7   4        4.87        5.92      0.78 o
 -10   7   4        0.26        0.21      0.25 o
  -9   7   4       59.06       64.14      0.85 o
  -8   7   4        0.04        0.03      0.26 o
  -7   7   4       62.84       60.42      0.82 o
  -6   7   4      316.43      324.32      2.31 o
  -5   7   4      529.62      524.80      3.29 o
  -4   7   4      123.70      106.99      0.80 o
  -3   7   4       13.81       10.13      0.27 o
  -2   7   4      166.67      142.77      0.77 o
  -1   7   4      155.84      147.28      0.79 o
   0   7   4       25.45       24.80      0.30 o
   1   7   4      300.19      294.33      1.88 o
   2   7   4        0.04        0.56      0.19 o
   3   7   4        3.77        3.39      0.42 o
   4   7   4      335.14      324.91      2.77 o
   5   7   4      166.11      167.51      1.92 o
   6   7   4       35.34       34.21      1.03 o
   7   7   4       82.81       88.04      1.50 o
   8   7   4       71.08       78.92      1.45 o
   9   7   4       15.23       17.75      0.71 o
 -10   8   4        7.31        6.38      0.55 o
  -9   8   4       38.52       37.40      0.67 o
  -8   8   4        5.42        4.40      0.54 o
  -7   8   4        3.02        2.13      0.34 o
  -6   8   4       35.78       33.55      0.70 o
  -5   8   4       79.65       76.21      0.89 o
  -4   8   4      172.06      166.42      1.30 o
  -3   8   4      255.80      247.08      1.78 o
  -2   8   4      160.82      167.20      1.36 o
  -1   8   4       18.70       20.46      0.45 o
   0   8   4      110.13      105.46      0.93 o
   1   8   4       12.04       10.31      0.46 o
   2   8   4        4.68        5.31      0.55 o
   3   8   4        0.34        0.32      0.29 o
   4   8   4        3.31        2.35      0.43 o
   5   8   4        4.22        5.01      0.54 o
   6   8   4        1.24        1.13      0.44 o
   7   8   4       58.55       64.46      1.26 o
   8   8   4        0.01        0.20      0.38 o
  -9   9   4        3.03        1.18      0.29 o
  -8   9   4       16.71       15.24      0.50 o
  -7   9   4      196.78      182.79      1.51 o
  -6   9   4       26.31       25.77      0.63 o
  -5   9   4       43.55       40.24      0.73 o
  -4   9   4       59.02       65.05      0.83 o
  -3   9   4       21.51       20.96      0.60 o
  -2   9   4      112.24      105.67      1.00 o
  -1   9   4       45.55       44.58      0.66 o
   0   9   4       83.83       79.54      1.00 o
   1   9   4      322.09      314.09      2.33 o
   2   9   4       50.38       52.37      0.87 o
   3   9   4       12.41       11.05      0.49 o
   4   9   4       28.50       27.02      0.67 o
   5   9   4        3.18        3.45      0.48 o
   6   9   4       26.62       24.05      0.75 o
   7   9   4        0.12        0.15      0.32 o
  -9  10   4      167.81      199.60      3.42 o
  -8  10   4       70.45       55.88      1.02 o
  -7  10   4       51.06       39.85      0.66 o
  -6  10   4       43.22       37.45      0.68 o
  -5  10   4      119.61       96.19      1.05 o
  -4  10   4      295.61      260.66      2.00 o
  -3  10   4      130.53      136.53      1.27 o
  -2  10   4       61.49       55.27      0.84 o
  -1  10   4      753.31      761.90      5.26 o
   0  10   4      836.27      843.35      5.77 o
   1  10   4      375.81      391.04      2.74 o
   2  10   4       47.84       44.95      0.84 o
   3  10   4      115.48      112.22      1.09 o
   4  10   4        0.27        0.47      0.34 o
   5  10   4       22.85       19.84      0.66 o
   6  10   4        0.32        0.57      0.29 o
   7  10   4        6.54        6.63      1.05 o
  -8  11   4        0.33        0.96      0.37 o
  -7  11   4        4.67        1.29      0.36 o
  -6  11   4       29.37       28.96      0.75 o
  -5  11   4        0.00       -0.17      0.38 o
  -4  11   4       19.90       23.87      0.62 o
  -3  11   4       45.99       45.37      0.80 o
  -2  11   4       74.38       75.00      0.95 o
  -1  11   4      279.74      293.59      2.60 o
   0  11   4      147.85      145.96      1.39 o
   1  11   4        7.99        7.91      0.45 o
   2  11   4        0.01       -0.02      0.33 o
   3  11   4       10.29       10.09      0.62 o
   4  11   4        9.10       10.45      0.66 o
   5  11   4        1.31        0.74      0.39 o
   6  11   4        1.14        0.41      0.39 o
  -7  12   4        0.02        0.71      0.39 o
  -6  12   4       50.05       51.47      0.84 o
  -5  12   4        7.76        5.57      0.46 o
  -4  12   4       46.65       50.94      0.84 o
  -3  12   4        1.84        2.16      0.43 o
  -2  12   4       32.20       33.64      0.82 o
  -1  12   4       79.06       84.75      1.17 o
   0  12   4        3.53        2.86      0.37 o
   1  12   4       20.71       21.34      0.55 o
   2  12   4        1.62        1.02      0.42 o
   3  12   4       15.22       14.47      0.54 o
   4  12   4       14.80       15.05      0.72 o
   5  12   4       15.67       16.63      0.80 o
  -5  13   4        0.31        0.06      0.26 o
  -4  13   4        3.92        1.01      0.31 o
  -3  13   4       22.31       23.47      0.56 o
  -2  13   4       42.82       41.59      0.94 o
  -1  13   4      102.41       98.61      1.20 o
   0  13   4        0.87        0.90      0.28 o
   1  13   4        2.85        2.65      0.38 o
   2  13   4        6.05        3.68      0.61 o
   3  13   4        1.43        1.20      0.40 o
  -3  14   4       11.95       15.22      0.54 o
  -2  14   4        9.69        9.63      0.83 o
  -1  14   4       84.59       87.61      1.22 o
   0  14   4       38.69       42.97      0.79 o
   1  14   4        4.56        2.85      0.51 o
 -12   1   5        0.05        0.15      0.37 o
 -11   1   5       14.70       14.17      0.65 o
 -10   1   5        7.43       10.01      0.65 o
  -9   1   5        0.33        0.07      0.27 o
  -8   1   5       24.00       21.15      0.50 o
  -7   1   5        2.26        2.13      0.19 o
  -6   1   5       73.38       71.39      0.52 o
  -5   1   5      100.56       92.92      0.52 o
  -4   1   5      702.35      728.30      3.21 o
  -3   1   5      168.35      168.74      0.87 o
  -2   1   5     1376.18     1356.21      5.65 o
  -1   1   5      406.16      408.56      1.43 o
   0   1   5     2494.67     2395.89     10.50 o
   1   1   5      797.80      850.02      3.08 o
   2   1   5       18.37       12.61      0.16 o
   3   1   5      190.93      202.28      0.83 o
   4   1   5      169.54      156.42      1.02 o
   5   1   5      367.38      361.96      2.79 o
   6   1   5      323.15      322.50      3.29 o
   7   1   5       68.19       65.18      1.52 o
   8   1   5       44.82       45.03      1.27 o
   9   1   5        1.37        1.59      0.67 o
  10   1   5        8.22        8.33      0.70 o
 -12   2   5        9.67       10.70      0.53 o
 -11   2   5       15.63       14.73      0.61 o
 -10   2   5       60.24       46.02      0.94 o
  -9   2   5        7.07        7.18      0.47 o
  -8   2   5       34.32       42.02      0.56 o
  -7   2   5       25.83       26.11      0.31 o
  -6   2   5       66.72       67.45      0.53 o
  -5   2   5     2385.01     2384.00     10.17 o
  -4   2   5       98.59       81.23      0.45 o
  -3   2   5      648.24      661.13      2.44 o
  -2   2   5      563.45      482.47      2.03 o
  -1   2   5     1790.66     1846.89      7.32 o
   0   2   5     1446.58     1508.95      6.30 o
   1   2   5      432.86      432.65      1.59 o
   2   2   5      285.85      330.33      1.22 o
   3   2   5     3461.32     3690.06     21.20 o
   4   2   5       55.73       58.73      0.66 o
   5   2   5       16.28       15.86      0.65 o
   6   2   5      353.75      357.35      3.37 o
   7   2   5      918.26      921.47      8.65 o
   8   2   5       38.17       41.64      0.85 o
   9   2   5       16.80       17.26      0.90 o
 -12   3   5        5.10        4.69      0.66 o
 -11   3   5       28.41       28.58      0.83 o
 -10   3   5       97.69       89.40      1.24 o
  -9   3   5        5.36        8.94      0.41 o
  -8   3   5      142.49      129.25      1.21 o
  -7   3   5        0.20        0.99      0.20 o
  -6   3   5        0.48        0.72      0.16 o
  -5   3   5       55.93       53.39      0.32 o
  -4   3   5       17.35       16.71      0.22 o
  -3   3   5       26.36       26.35      0.28 o
  -2   3   5     3052.40     3165.80     14.57 o
  -1   3   5      342.01      395.98      1.54 o
   0   3   5       13.75       11.23      0.15 o
   1   3   5      129.99      158.10      0.63 o
   2   3   5        0.08        0.70      0.11 o
   3   3   5      186.44      194.49      0.97 o
   4   3   5      678.11      719.09      5.42 o
   5   3   5      273.19      263.17      2.31 o
   6   3   5      956.53      944.63      8.64 o
   7   3   5       89.07       84.25      1.26 o
   8   3   5       56.20       51.43      0.96 o
   9   3   5        5.39        4.64      0.59 o
 -12   4   5       14.40       21.31      0.69 o
 -11   4   5       34.00       35.63      0.92 o
 -10   4   5       30.78       31.57      1.46 o
  -9   4   5        0.30        0.35      0.27 o
  -8   4   5      339.49      335.92      2.34 o
  -7   4   5      159.75      151.09      1.28 o
  -6   4   5      154.53      143.79      0.99 o
  -5   4   5      124.95      111.96      0.60 o
  -4   4   5      165.01      166.60      0.72 o
  -3   4   5      642.39      662.17      2.52 o
  -2   4   5     1347.98     1434.66      6.71 o
  -1   4   5      904.81      947.62      3.81 o
   0   4   5      101.93      121.01      0.60 o
   1   4   5      628.70      660.08      3.22 o
   2   4   5      623.45      668.30      3.90 o
   3   4   5       27.18       26.18      0.37 o
   4   4   5        3.00        4.98      0.60 o
   5   4   5      270.40      266.67      2.45 o
   6   4   5      327.32      323.07      3.42 o
   7   4   5       16.75       21.85      0.84 o
   8   4   5       16.85       20.54      0.71 o
   9   4   5        1.19        0.92      0.33 o
 -11   5   5       27.87       31.65      1.03 o
 -10   5   5        1.29        0.83      0.52 o
  -9   5   5        2.27        1.58      0.41 o
  -8   5   5       19.81       20.76      0.56 o
  -7   5   5      295.75      287.74      2.25 o
  -6   5   5      581.91      561.37      3.32 o
  -5   5   5      464.57      465.76      2.13 o
  -4   5   5      187.90      191.35      0.87 o
  -3   5   5       88.84       86.52      0.47 o
  -2   5   5        0.98        2.75      0.19 o
  -1   5   5       98.04       91.49      0.51 o
   0   5   5        0.03        0.33      0.13 o
   1   5   5       73.24       65.79      0.40 o
   2   5   5       66.56       52.68      0.52 o
   3   5   5        0.07       -0.01      0.20 o
   4   5   5        2.43        0.22      0.33 o
   5   5   5      134.12      142.10      2.03 o
   6   5   5       30.22       30.79      1.08 o
   7   5   5       23.20       24.68      1.16 o
   8   5   5        0.78        0.71      0.51 o
   9   5   5       33.29       37.67      0.90 o
 -11   6   5        0.68        0.14      0.35 o
 -10   6   5       19.81       21.25      0.55 o
  -9   6   5        0.44        0.40      0.28 o
  -8   6   5       27.18       27.68      0.58 o
  -7   6   5      875.11      862.91      5.85 o
  -6   6   5       41.97       34.59      0.62 o
  -5   6   5     1091.50     1090.41      5.68 o
  -4   6   5       18.47       17.57      0.28 o
  -3   6   5        9.35        5.66      0.23 o
  -2   6   5      711.29      717.24      2.95 o
  -1   6   5        5.41        2.95      0.19 o
   0   6   5      168.64      186.62      1.07 o
   1   6   5      458.75      470.05      2.94 o
   2   6   5       80.83       74.65      0.91 o
   3   6   5      291.98      295.56      2.21 o
   4   6   5      241.44      230.21      2.50 o
   5   6   5      263.20      268.37      2.86 o
   6   6   5       56.97       57.84      1.15 o
   7   6   5       27.68       29.12      1.01 o
   8   6   5        2.58        2.62      0.62 o
   9   6   5        1.18        0.63      0.51 o
 -11   7   5       24.17       25.01      1.09 o
 -10   7   5        0.27        0.22      0.27 o
  -9   7   5        0.14       -0.18      0.25 o
  -8   7   5        9.05       11.02      0.43 o
  -7   7   5       21.04       21.10      0.53 o
  -6   7   5      322.34      320.01      2.47 o
  -5   7   5      401.77      401.59      2.62 o
  -4   7   5       38.98       54.15      0.74 o
  -3   7   5       86.66       98.16      0.73 o
  -2   7   5        6.69        8.57      0.26 o
  -1   7   5       79.88       69.68      0.49 o
   0   7   5      377.68      390.14      1.83 o
   1   7   5        0.11        0.05      0.21 o
   2   7   5        4.21        6.42      0.43 o
   3   7   5        0.31        0.61      0.32 o
   4   7   5      545.38      558.12      4.50 o
   5   7   5       29.45       26.27      1.03 o
   6   7   5       25.62       22.07      0.80 o
   7   7   5       22.20       25.26      0.93 o
   8   7   5       75.14       76.23      1.36 o
 -10   8   5        9.73        9.56      0.71 o
  -9   8   5       17.38       23.10      0.52 o
  -8   8   5       33.61       31.37      0.58 o
  -7   8   5      436.36      414.65      3.05 o
  -6   8   5      123.47      119.24      1.23 o
  -5   8   5     1072.25     1007.94      6.92 o
  -4   8   5      329.57      339.26      2.65 o
  -3   8   5       86.62       85.08      0.85 o
  -2   8   5       23.69       20.16      0.48 o
  -1   8   5        8.78        8.68      0.38 o
   0   8   5      289.37      284.03      1.97 o
   1   8   5      206.79      224.52      1.67 o
   2   8   5       72.98       73.89      0.96 o
   3   8   5       26.01       26.37      0.67 o
   4   8   5       15.53       14.67      0.60 o
   5   8   5       87.59       80.62      1.49 o
   6   8   5       61.87       65.68      1.39 o
   7   8   5       70.65       79.39      1.34 o
   8   8   5        0.50        0.24      0.32 o
 -10   9   5       16.45       20.47      0.95 o
  -9   9   5       12.34        6.55      0.55 o
  -8   9   5      249.97      246.97      2.44 o
  -7   9   5      192.20      171.83      1.45 o
  -6   9   5       80.72       77.12      0.91 o
  -5   9   5        4.29        3.23      0.36 o
  -4   9   5      376.54      355.72      2.51 o
  -3   9   5       40.40       48.65      0.75 o
  -2   9   5        9.15       10.62      0.48 o
  -1   9   5      132.01      138.14      1.25 o
   0   9   5       23.86       24.52      0.60 o
   1   9   5      429.57      422.92      3.07 o
   2   9   5        0.12        0.73      0.33 o
   3   9   5       60.81       63.49      0.87 o
   4   9   5        0.11        0.78      0.35 o
   5   9   5       84.84       86.22      1.36 o
   6   9   5        3.29        1.99      0.51 o
   7   9   5        0.15        0.08      0.45 o
  -9  10   5       58.24       65.15      1.72 o
  -8  10   5       24.13       29.48      0.67 o
  -7  10   5       15.67       14.84      0.47 o
  -6  10   5       37.27       33.39      0.73 o
  -5  10   5        7.25        4.50      0.40 o
  -4  10   5        6.20        5.54      0.43 o
  -3  10   5       27.38       27.74      0.63 o
  -2  10   5       13.41       12.48      0.48 o
  -1  10   5       31.86       35.31      0.70 o
   0  10   5      113.26      117.05      1.24 o
   1  10   5       93.29       93.86      1.09 o
   2  10   5        0.89        1.30      0.42 o
   3  10   5        3.39        4.37      0.59 o
   4  10   5        0.19        0.50      0.34 o
   5  10   5       13.93       14.40      0.61 o
   6  10   5        0.00        0.01      0.32 o
  -8  11   5      107.86      109.90      1.67 o
  -7  11   5        9.97        9.22      0.59 o
  -6  11   5       33.18       29.99      0.62 o
  -5  11   5       15.88       14.01      0.47 o
  -4  11   5      146.80      137.63      1.26 o
  -3  11   5      233.86      245.49      1.87 o
  -2  11   5       15.77       15.13      0.48 o
  -1  11   5       74.97       69.07      0.85 o
   0  11   5      105.59      104.99      1.09 o
   1  11   5        6.03        5.60      0.42 o
   2  11   5       10.50       11.41      0.57 o
   3  11   5       15.39       18.32      0.61 o
   4  11   5      109.26      107.70      2.24 o
   5  11   5       29.89       30.97      1.35 o
  -7  12   5        6.27        3.05      0.60 o
  -6  12   5       35.10       33.46      0.78 o
  -5  12   5       10.39        6.73      0.49 o
  -4  12   5        3.30        3.12      0.34 o
  -3  12   5      217.70      218.26      1.72 o
  -2  12   5      217.55      226.21      2.01 o
  -1  12   5        0.04        0.84      0.31 o
   0  12   5       48.71       48.14      0.84 o
   1  12   5       43.84       45.59      0.81 o
   2  12   5       28.29       32.04      0.66 o
   3  12   5        5.02        3.62      0.37 o
   4  12   5        9.31        7.16      0.52 o
  -5  13   5       17.72       19.31      0.56 o
  -4  13   5       18.90       15.99      0.47 o
  -3  13   5        0.52        0.09      0.22 o
  -2  13   5       24.64       29.04      0.60 o
  -1  13   5       10.42        8.91      0.41 o
   0  13   5        7.58        8.59      0.74 o
   1  13   5        0.59        0.22      0.30 o
   2  13   5        7.30        5.86      0.98 o
   3  13   5        0.66       -0.07      0.36 o
  -2  14   5        0.47        1.08      0.39 o
  -1  14   5        0.25        0.07      0.31 o
   0  14   5        5.19        2.59      0.54 o
 -12   0   6       15.37       16.65      1.14 o
 -11   0   6      105.81       96.32      2.23 o
 -10   0   6        2.92       -0.10      0.47 o
  -9   0   6        1.98        7.03      0.66 o
  -8   0   6       13.77       14.02      0.76 o
  -7   0   6      107.15       85.32      1.68 o
  -6   0   6      623.09      664.13      5.46 o
  -5   0   6     1305.42     1315.01      8.96 o
  -4   0   6     5252.97     5335.17     38.15 o
  -3   0   6       31.96       27.81      0.44 o
  -2   0   6      133.82      140.57      0.92 o
  -1   0   6     4248.71     4343.18     31.40 o
   0   0   6     1071.12     1077.26      6.28 o
   1   0   6     7363.50     7511.92     57.31 o
   2   0   6     3865.51     4117.27     30.16 o
   3   0   6      347.22      336.33      1.89 o
   4   0   6        0.62        0.22      0.30 o
   5   0   6      726.89      745.37     11.13 o
   6   0   6      200.58      204.88      4.27 o
   7   0   6       80.93       82.67      3.17 o
   8   0   6        0.26        0.62      1.04 o
   9   0   6        0.32        0.69      0.93 o
 -12   1   6        3.62        3.22      0.51 o
 -11   1   6        0.12        0.25      0.39 o
 -10   1   6      221.97      199.09      2.09 o
  -9   1   6        3.04        1.03      0.35 o
  -8   1   6        0.45        1.10      0.37 o
  -7   1   6       69.86       73.03      0.66 o
  -6   1   6        7.59       10.50      0.24 o
  -5   1   6      233.55      275.02      1.19 o
  -4   1   6      662.04      658.59      3.22 o
  -3   1   6     1415.09     1565.00      6.63 o
  -2   1   6      114.41      118.25      0.58 o
  -1   1   6     1186.37     1217.83      5.61 o
   0   1   6      490.44      451.01      1.64 o
   1   1   6     3223.54     3401.95     15.73 o
   2   1   6      394.68      407.97      1.55 o
   3   1   6       10.95       15.36      0.26 o
   4   1   6        0.47        1.67      0.71 o
   5   1   6      161.59      155.26      1.66 o
   6   1   6       56.73       57.44      1.03 o
   7   1   6       81.19       80.22      1.40 o
   8   1   6       21.04       19.76      1.00 o
   9   1   6        1.49        1.56      0.70 o
 -12   2   6        1.63        1.19      0.33 o
 -11   2   6        4.86        6.77      0.53 o
 -10   2   6        8.71        8.02      0.58 o
  -9   2   6      100.84       95.82      1.18 o
  -8   2   6       69.14       70.51      0.80 o
  -7   2   6       44.45       50.09      0.58 o
  -6   2   6      107.74       94.32      0.55 o
  -5   2   6       90.43       88.03      0.45 o
  -4   2   6       49.06       54.13      0.34 o
  -3   2   6      553.22      497.96      2.56 o
  -2   2   6      149.25      175.78      0.83 o
  -1   2   6      124.88      107.65      0.47 o
   0   2   6      712.98      851.92      3.38 o
   1   2   6      465.14      575.10      2.17 o
   2   2   6       47.54       31.14      0.27 o
   3   2   6        1.90        1.79      0.21 o
   4   2   6      231.33      199.14      1.61 o
   5   2   6       16.94       14.11      0.68 o
   6   2   6      508.69      532.53      4.97 o
   7   2   6        2.40        3.00      0.45 o
   8   2   6        0.00        0.01      0.34 o
   9   2   6       37.48       39.16      1.17 o
 -12   3   6        2.83        2.19      0.45 o
 -11   3   6        0.05        0.21      0.40 o
 -10   3   6        2.04        1.99      0.57 o
  -9   3   6       45.61       44.01      0.85 o
  -8   3   6       16.38       18.50      0.65 o
  -7   3   6      231.39      227.28      1.73 o
  -6   3   6      276.08      275.05      1.52 o
  -5   3   6      644.30      649.01      2.94 o
  -4   3   6      244.87      226.64      0.90 o
  -3   3   6      106.79      125.15      0.70 o
  -2   3   6     1450.80     1414.09      6.93 o
  -1   3   6       29.12       24.66      0.24 o
   0   3   6      866.80      881.25      3.48 o
   1   3   6       18.65       17.54      0.18 o
   2   3   6       74.45       75.04      0.49 o
   3   3   6      727.44      710.04      3.97 o
   4   3   6        0.21        2.66      0.34 o
   5   3   6      377.88      362.42      3.39 o
   6   3   6       69.38       69.57      1.10 o
   7   3   6        0.90        1.67      0.45 o
   8   3   6       15.58       18.56      0.67 o
   9   3   6        6.52        6.05      1.05 o
 -12   4   6        9.81       13.93      0.61 o
 -11   4   6        2.74        1.69      0.54 o
 -10   4   6       33.21       38.61      1.18 o
  -9   4   6        2.07        1.40      0.37 o
  -8   4   6      173.54      170.30      1.63 o
  -7   4   6     1095.92     1073.42      8.06 o
  -6   4   6       19.38       22.38      0.45 o
  -5   4   6      492.01      489.05      1.80 o
  -4   4   6        1.98        1.07      0.12 o
  -3   4   6      706.01      750.94      2.85 o
  -2   4   6     2318.05     2607.92     12.02 o
  -1   4   6     1634.14     1797.24      7.74 o
   0   4   6      417.00      466.94      2.11 o
   1   4   6      103.19      118.35      0.61 o
   2   4   6      261.53      267.29      1.64 o
   3   4   6      665.68      702.69      4.61 o
   4   4   6      168.60      171.72      1.92 o
   5   4   6      355.74      341.89      3.38 o
   6   4   6       33.90       31.61      1.14 o
   7   4   6      200.47      221.46      2.55 o
   8   4   6       14.55       16.53      0.71 o
   9   4   6       21.32       22.32      1.12 o
 -11   5   6       14.87       16.89      0.76 o
 -10   5   6        0.06       -0.08      0.43 o
  -9   5   6       14.88       16.25      0.62 o
  -8   5   6      141.87      146.59      1.56 o
  -7   5   6     2497.09     2567.46     22.73 o
  -6   5   6      329.75      320.58      2.30 o
  -5   5   6      258.86      243.92      1.13 o
  -4   5   6       40.66       46.85      0.38 o
  -3   5   6      996.20     1079.32      4.51 o
  -2   5   6     1120.91     1231.06      5.11 o
  -1   5   6      618.41      695.82      3.32 o
   0   5   6        9.27       14.21      0.25 o
   1   5   6      167.87      147.34      1.20 o
   2   5   6       62.47       81.28      0.77 o
   3   5   6      583.81      559.19      4.07 o
   4   5   6      401.83      383.98      3.78 o
   5   5   6      511.48      534.00      5.24 o
   6   5   6       26.10       25.64      1.02 o
   7   5   6      219.81      226.97      2.60 o
   8   5   6        9.31        9.46      0.64 o
 -11   6   6       12.93       12.44      0.61 o
 -10   6   6        1.48        0.83      0.44 o
  -9   6   6        6.71        7.20      0.59 o
  -8   6   6      242.69      252.01      2.17 o
  -7   6   6      744.43      749.98      5.88 o
  -6   6   6      414.62      424.05      3.61 o
  -5   6   6      116.64      106.59      0.74 o
  -4   6   6      108.35      118.57      0.77 o
  -3   6   6      625.21      665.05      3.22 o
  -2   6   6      387.57      402.01      1.74 o
  -1   6   6        1.88        2.50      0.17 o
   0   6   6       64.61       73.46      0.50 o
   1   6   6      327.34      306.91      2.02 o
   2   6   6      227.51      247.28      1.93 o
   3   6   6      105.69       88.29      1.09 o
   4   6   6      899.96      877.55      8.66 o
   5   6   6       16.42       17.19      0.80 o
   6   6   6       30.34       28.70      0.85 o
   7   6   6       42.65       48.57      1.19 o
   8   6   6       30.05       35.12      0.99 o
 -11   7   6        0.22        0.33      0.35 o
 -10   7   6       34.53       31.31      1.02 o
  -9   7   6        1.16        0.69      0.35 o
  -8   7   6       57.41       53.39      0.86 o
  -7   7   6        6.13        5.90      0.58 o
  -6   7   6       31.42       30.04      0.73 o
  -5   7   6      161.21      159.71      1.25 o
  -4   7   6       38.73       32.91      0.54 o
  -3   7   6      168.31      160.87      1.06 o
  -2   7   6        0.68        1.86      0.24 o
  -1   7   6      113.75      117.94      0.83 o
   0   7   6      166.12      175.90      1.17 o
   1   7   6        8.90        9.16      0.45 o
   2   7   6      135.15      122.01      1.20 o
   3   7   6       50.24       48.96      0.88 o
   4   7   6        2.02        2.39      0.59 o
   5   7   6       13.53       14.68      0.81 o
   6   7   6        7.13        7.26      0.57 o
   7   7   6        8.11       10.97      0.76 o
   8   7   6       12.97       15.39      0.63 o
 -10   8   6       38.08       50.13      0.99 o
  -9   8   6        3.02        2.45      0.45 o
  -8   8   6        1.48        1.55      0.44 o
  -7   8   6       48.59       52.62      0.97 o
  -6   8   6       19.12       18.97      0.62 o
  -5   8   6      219.19      213.20      1.60 o
  -4   8   6        4.80        5.48      0.38 o
  -3   8   6      196.15      185.37      1.37 o
  -2   8   6        0.00       -0.07      0.22 o
  -1   8   6      180.97      178.24      1.46 o
   0   8   6       11.46       14.11      0.45 o
   1   8   6      558.83      572.67      4.22 o
   2   8   6      303.97      310.00      2.29 o
   3   8   6      457.99      480.14      4.57 o
   4   8   6        0.02        0.42      0.49 o
   5   8   6       68.26       68.01      1.23 o
   6   8   6       81.61       82.53      1.25 o
   7   8   6       32.13       35.01      0.93 o
 -10   9   6       15.60       18.49      0.72 o
  -9   9   6        4.36        2.90      0.47 o
  -8   9   6        4.80        5.29      0.50 o
  -7   9   6       28.24       28.65      0.81 o
  -6   9   6        9.24        7.43      0.42 o
  -5   9   6      230.77      250.53      1.85 o
  -4   9   6      187.86      184.95      1.55 o
  -3   9   6        0.54        1.28      0.30 o
  -2   9   6       24.59       25.78      0.54 o
  -1   9   6       17.04       16.29      0.61 o
   0   9   6       74.57       71.57      0.96 o
   1   9   6        2.90        1.92      0.40 o
   2   9   6      518.62      513.23      4.33 o
   3   9   6       40.53       40.36      0.73 o
   4   9   6        7.64        6.23      0.59 o
   5   9   6       41.91       47.28      0.96 o
   6   9   6       74.29       76.88      1.14 o
  -9  10   6      129.44      144.44      3.33 o
  -8  10   6       86.11       84.87      0.98 o
  -7  10   6        6.94        5.64      0.48 o
  -6  10   6      129.38      119.70      1.19 o
  -5  10   6       34.83       29.81      0.62 o
  -4  10   6      655.58      665.59      4.58 o
  -3  10   6      113.69      112.86      1.20 o
  -2  10   6       20.86       20.13      0.48 o
  -1  10   6       68.77       63.05      0.86 o
   0  10   6      280.06      284.91      2.58 o
   1  10   6      107.60      111.36      1.22 o
   2  10   6       72.79       76.96      0.93 o
   3  10   6        0.92        0.98      0.34 o
   4  10   6       78.13       78.69      1.21 o
   5  10   6       70.04       74.39      1.12 o
   6  10   6       20.90       23.99      0.87 o
  -8  11   6       24.17       37.40      1.03 o
  -7  11   6       12.24       12.98      0.55 o
  -6  11   6       21.68       21.71      0.55 o
  -5  11   6       46.57       46.82      0.75 o
  -4  11   6        6.97        5.32      0.36 o
  -3  11   6        3.41        4.79      0.36 o
  -2  11   6       35.66       34.66      0.72 o
  -1  11   6       42.23       42.06      0.73 o
   0  11   6      181.47      174.61      1.58 o
   1  11   6       29.25       24.25      0.65 o
   2  11   6        4.26        4.28      0.47 o
   3  11   6       17.17       16.76      0.67 o
   4  11   6        6.97        8.10      0.68 o
   5  11   6       60.74       66.44      1.15 o
  -7  12   6        2.38        1.28      0.50 o
  -6  12   6        0.01        0.00      0.18 o
  -5  12   6        0.81        1.00      0.30 o
  -4  12   6        0.53        0.64      0.26 o
  -3  12   6       79.11       83.89      1.01 o
  -2  12   6       11.49       10.61      0.53 o
  -1  12   6        9.94       10.44      0.46 o
   0  12   6       13.08       11.66      0.49 o
   1  12   6        8.91       10.67      0.49 o
   2  12   6        3.71        1.92      0.44 o
   3  12   6       19.54       18.09      0.67 o
   4  12   6       10.15       10.15      0.72 o
  -5  13   6        3.86        1.51      0.45 o
  -4  13   6        0.62        0.71      0.25 o
  -3  13   6        2.52        1.73      0.25 o
  -2  13   6       37.06       37.44      0.70 o
  -1  13   6        8.64        7.60      0.76 o
   0  13   6        6.52        4.29      0.36 o
   1  13   6        6.40        5.11      0.94 o
   2  13   6       45.60       51.66      1.29 o
 -12   1   7       21.16       17.29      0.87 o
 -11   1   7       34.55       34.18      0.75 o
 -10   1   7        5.30        2.03      0.37 o
  -9   1   7      345.13      336.38      2.57 o
  -8   1   7        1.83        0.98      0.31 o
  -7   1   7      189.38      182.54      1.22 o
  -6   1   7      338.23      353.37      2.13 o
  -5   1   7       64.84       72.47      0.59 o
  -4   1   7      235.32      231.92      0.97 o
  -3   1   7       78.92      112.56      0.59 o
  -2   1   7       47.17       52.89      0.37 o
  -1   1   7      951.32     1007.10      4.55 o
   0   1   7      981.82      979.35      3.94 o
   1   1   7      217.65      202.75      0.88 o
   2   1   7      367.07      421.90      1.71 o
   3   1   7       90.50       90.70      0.69 o
   4   1   7       17.79       20.04      0.48 o
   5   1   7        0.13        1.09      0.49 o
   6   1   7       20.99       19.76      0.88 o
   7   1   7       15.42       15.39      0.67 o
   8   1   7        1.45        1.32      0.56 o
   9   1   7        0.05        0.21      1.35 o
 -12   2   7        1.03        0.70      0.47 o
 -11   2   7       14.08       14.07      0.78 o
 -10   2   7       18.72       18.61      0.59 o
  -9   2   7        1.68        1.73      0.40 o
  -8   2   7        0.40        0.55      0.27 o
  -7   2   7      258.38      237.83      1.59 o
  -6   2   7      219.36      226.67      1.42 o
  -5   2   7       43.31       51.47      0.38 o
  -4   2   7      565.24      671.57      3.35 o
  -3   2   7     3330.57     3429.61     17.17 o
  -2   2   7       18.68       15.44      0.20 o
  -1   2   7      374.43      379.61      1.88 o
   0   2   7      256.49      263.04      1.05 o
   1   2   7       14.07        6.35      0.19 o
   2   2   7       32.18       34.56      0.43 o
   3   2   7        6.09        4.54      0.31 o
   4   2   7        0.35        0.28      0.31 o
   5   2   7      170.72      177.62      1.78 o
   6   2   7       14.38       15.44      0.66 o
   7   2   7        1.61        1.78      0.45 o
   8   2   7        0.08        0.30      0.33 o
 -12   3   7        0.05        0.33      0.44 o
 -11   3   7        0.22        0.31      0.47 o
 -10   3   7        0.07        0.94      0.45 o
  -9   3   7      256.25      257.36      2.14 o
  -8   3   7      639.51      621.19      4.64 o
  -7   3   7       36.70       34.78      0.64 o
  -6   3   7      271.84      269.19      1.61 o
  -5   3   7        8.97        7.79      0.21 o
  -4   3   7      217.78      185.95      1.19 o
  -3   3   7      169.26      178.41      0.94 o
  -2   3   7      412.74      488.50      2.07 o
  -1   3   7      977.55     1151.53      5.18 o
   0   3   7     1136.60     1253.63      5.70 o
   1   3   7      155.96      141.33      0.77 o
   2   3   7       23.15       27.51      0.39 o
   3   3   7        2.54        3.20      0.25 o
   4   3   7       24.58       24.67      0.67 o
   5   3   7       34.27       35.88      0.93 o
   6   3   7        7.28        7.26      0.59 o
   7   3   7       56.96       56.02      1.08 o
   8   3   7       20.82       20.44      0.75 o
 -12   4   7        0.74        0.75      0.41 o
 -11   4   7        3.43        1.69      0.57 o
 -10   4   7        0.97        0.57      0.43 o
  -9   4   7        5.73        3.38      0.61 o
  -8   4   7      807.44      798.05      6.03 o
  -7   4   7      454.45      446.67      3.45 o
  -6   4   7       11.95       13.01      0.44 o
  -5   4   7       16.71       17.47      0.24 o
  -4   4   7       11.74       14.31      0.28 o
  -3   4   7        0.47        0.30      0.17 o
  -2   4   7        6.51        6.63      0.20 o
  -1   4   7      493.25      447.66      1.90 o
   0   4   7        3.02        2.29      0.14 o
   1   4   7        8.13       20.97      0.37 o
   2   4   7       35.48       32.80      0.52 o
   3   4   7       72.11       70.83      1.04 o
   4   4   7      289.55      317.95      3.08 o
   5   4   7       85.29       88.30      1.41 o
   6   4   7       56.33       63.95      1.18 o
   7   4   7       42.74       44.29      1.01 o
   8   4   7        0.38        0.14      0.38 o
 -11   5   7        0.09        0.22      0.39 o
 -10   5   7        0.74        0.33      0.33 o
  -9   5   7        3.24        2.30      0.44 o
  -8   5   7      211.74      208.39      2.03 o
  -7   5   7        6.40        3.88      0.50 o
  -6   5   7        0.02        0.47      0.43 o
  -5   5   7       31.57       37.95      0.45 o
  -4   5   7       94.93       94.38      0.59 o
  -3   5   7       96.41      115.07      0.67 o
  -2   5   7       46.52       67.08      0.54 o
  -1   5   7      130.26      132.09      0.71 o
   0   5   7      117.31      133.25      0.71 o
   1   5   7        7.81        5.82      0.30 o
   2   5   7        1.00        6.28      0.41 o
   3   5   7      237.12      237.68      2.03 o
   4   5   7       42.46       41.58      0.94 o
   5   5   7        0.33        0.21      0.37 o
   6   5   7        2.95        3.64      0.60 o
   7   5   7       10.25        9.62      0.67 o
   8   5   7        5.37        3.38      0.60 o
 -11   6   7        8.91        8.96      0.75 o
 -10   6   7       15.71       15.77      0.57 o
  -9   6   7       46.97       46.04      0.84 o
  -8   6   7        0.06        0.97      0.50 o
  -7   6   7      740.94      757.49      6.22 o
  -6   6   7       23.45       21.59      0.76 o
  -5   6   7       91.46       91.43      1.02 o
  -4   6   7        4.78        4.28      0.35 o
  -3   6   7      354.33      368.92      1.90 o
  -2   6   7      990.85     1051.86      5.81 o
  -1   6   7      326.35      361.07      1.98 o
   0   6   7       40.36       49.50      0.49 o
   1   6   7      615.80      605.29      4.29 o
   2   6   7       47.80       46.59      0.80 o
   3   6   7        1.17        1.83      0.37 o
   4   6   7       18.62       18.58      0.80 o
   5   6   7       42.69       49.43      1.04 o
   6   6   7       26.29       25.45      0.86 o
   7   6   7       45.09       47.50      0.98 o
 -11   7   7        0.00        0.12      0.37 o
 -10   7   7        0.90        0.90      0.35 o
  -9   7   7        1.42        1.07      0.41 o
  -8   7   7       30.24       31.73      0.82 o
  -7   7   7        1.24        1.64      0.51 o
  -6   7   7      931.55      946.51      7.36 o
  -5   7   7       26.52       26.30      0.63 o
  -4   7   7      114.09      112.44      1.06 o
  -3   7   7       55.31       59.35      0.78 o
  -2   7   7       75.98       79.66      0.96 o
  -1   7   7       47.21       43.15      0.63 o
   0   7   7        9.76       10.62      0.40 o
   1   7   7       48.83       41.05      0.73 o
   2   7   7      247.55      268.81      2.32 o
   3   7   7      551.21      549.23      4.68 o
   4   7   7        2.94        3.29      0.55 o
   5   7   7      110.59      117.87      1.53 o
   6   7   7        9.17        8.11      0.64 o
   7   7   7      129.29      144.33      1.76 o
 -10   8   7       28.10       33.07      0.83 o
  -9   8   7        3.92        2.73      0.78 o
  -8   8   7        2.89        2.82      0.50 o
  -7   8   7        0.00        0.35      0.42 o
  -6   8   7      294.32      291.85      2.40 o
  -5   8   7       75.59       74.54      1.06 o
  -4   8   7        1.66        1.49      0.41 o
  -3   8   7        0.34        0.30      0.31 o
  -2   8   7       19.78       26.31      0.65 o
  -1   8   7       15.32       12.23      0.49 o
   0   8   7        8.86        7.78      0.58 o
   1   8   7      229.65      232.06      1.85 o
   2   8   7      502.88      491.85      4.20 o
   3   8   7      140.67      144.85      1.58 o
   4   8   7      223.69      228.38      2.38 o
   5   8   7       21.22       19.83      0.73 o
   6   8   7        0.39        0.80      0.43 o
   7   8   7        0.72        0.50      0.54 o
  -9   9   7       27.39       40.05      0.70 o
  -8   9   7        1.63        1.98      0.42 o
  -7   9   7       14.07       13.57      0.62 o
  -6   9   7        1.22        1.59      0.37 o
  -5   9   7       53.10       41.20      0.78 o
  -4   9   7       69.08       60.74      0.94 o
  -3   9   7       38.15       41.46      0.78 o
  -2   9   7        6.97        8.51      0.48 o
  -1   9   7      267.16      272.47      2.26 o
   0   9   7      543.39      539.53      4.07 o
   1   9   7       39.11       39.63      0.70 o
   2   9   7       15.49       15.90      0.60 o
   3   9   7       16.53       16.41      0.60 o
   4   9   7        2.04        2.94      0.48 o
   5   9   7       58.08       60.34      0.99 o
   6   9   7       19.25       17.72      0.69 o
  -9  10   7        0.53        0.14      0.36 o
  -8  10   7        0.00        0.42      0.34 o
  -7  10   7       10.73       12.32      0.53 o
  -6  10   7        0.56        1.51      0.43 o
  -5  10   7      125.85      128.94      1.58 o
  -4  10   7       51.03       44.69      0.91 o
  -3  10   7       74.97       69.73      1.11 o
  -2  10   7        8.88       12.07      0.53 o
  -1  10   7       97.46       95.67      1.18 o
   0  10   7        0.11        0.39      0.32 o
   1  10   7      340.00      342.28      2.72 o
   2  10   7       25.83       27.55      0.61 o
   3  10   7        1.21        1.48      0.38 o
   4  10   7       90.47       93.80      1.38 o
   5  10   7        0.97        0.29      0.31 o
  -8  11   7        6.08        8.40      1.45 o
  -7  11   7        3.73        2.37      0.39 o
  -6  11   7        0.36       -0.08      0.31 o
  -5  11   7       26.87       24.24      0.56 o
  -4  11   7       77.68       85.59      1.03 o
  -3  11   7        0.23        0.21      0.32 o
  -2  11   7       24.17       25.09      0.72 o
  -1  11   7       47.64       53.42      0.86 o
   0  11   7       13.62       15.15      0.58 o
   1  11   7      241.30      241.47      1.98 o
   2  11   7        8.82        7.26      0.55 o
   3  11   7       14.65       14.27      0.54 o
   4  11   7        7.47        7.17      0.43 o
  -6  12   7       31.50       33.45      0.74 o
  -5  12   7        0.01        0.03      0.20 o
  -4  12   7        0.07        0.22      0.23 o
  -3  12   7       14.12       13.06      0.56 o
  -2  12   7       56.05       66.01      1.06 o
  -1  12   7       77.49       82.17      1.73 o
   0  12   7       58.70       66.51      0.79 o
   1  12   7       29.75       30.87      0.58 o
   2  12   7        0.43        0.05      0.18 o
   3  12   7        0.08        0.03      0.63 o
  -4  13   7        0.28        0.12      0.33 o
  -3  13   7        0.24        0.23      0.35 o
  -2  13   7        3.52        3.31      0.52 o
  -1  13   7        2.96        1.81      0.33 o
   0  13   7       37.25       36.39      0.79 o
   1  13   7        7.47        6.54      1.68 o
 -12   0   8       54.78       52.82      1.52 o
 -11   0   8      211.84      211.33      2.53 o
 -10   0   8      487.77      472.15      4.69 o
  -9   0   8        4.12        2.19      0.63 o
  -8   0   8      291.35      254.79      2.40 o
  -7   0   8        2.30        2.00      0.41 o
  -6   0   8      178.80      177.93      2.02 o
  -5   0   8     6222.96     6382.05     50.40 o
  -4   0   8       99.11      113.55      0.96 o
  -3   0   8      133.93      129.11      0.92 o
  -2   0   8      383.49      381.12      2.31 o
  -1   0   8      892.44      958.32      6.05 o
   0   0   8      828.26      889.69      5.63 o
   1   0   8       10.04        9.66      0.40 o
   2   0   8        0.04        0.34      0.22 o
   3   0   8       47.88       53.47      1.04 o
   4   0   8        1.32        0.87      0.44 o
   5   0   8        0.09        0.69      0.43 o
   6   0   8       18.80       20.72      2.63 o
   7   0   8       38.08       36.44      1.82 o
   8   0   8        0.37       -0.05      1.05 o
 -12   1   8        0.33        0.60      0.26 o
 -11   1   8       49.61       55.26      0.97 o
 -10   1   8      540.72      520.90      3.63 o
  -9   1   8        1.02        0.58      0.31 o
  -8   1   8       12.96       15.14      0.65 o
  -7   1   8       26.18       21.62      0.49 o
  -6   1   8      862.30      938.17      5.09 o
  -5   1   8       31.25       36.11      0.45 o
  -4   1   8      111.75      104.53      0.54 o
  -3   1   8      119.76      127.91      0.62 o
  -2   1   8        4.46        4.00      0.19 o
  -1   1   8      817.86      822.30      3.90 o
   0   1   8      290.99      268.53      1.31 o
   1   1   8     1784.14     1925.54     10.45 o
   2   1   8       83.33       78.91      0.70 o
   3   1   8       55.92       52.73      0.95 o
   4   1   8        1.18        2.30      0.38 o
   5   1   8       29.58       32.56      1.22 o
   6   1   8       36.12       36.12      0.86 o
   7   1   8       10.90       10.49      0.69 o
   8   1   8       10.40       10.10      0.93 o
 -12   2   8       39.42       41.01      0.97 o
 -11   2   8       27.97       31.43      0.96 o
 -10   2   8       34.56       37.91      0.84 o
  -9   2   8      365.05      351.75      3.02 o
  -8   2   8       23.79       24.13      0.59 o
  -7   2   8       98.40      106.82      0.98 o
  -6   2   8      150.17      131.55      0.83 o
  -5   2   8      143.41      162.40      0.78 o
  -4   2   8      150.83      182.47      0.81 o
  -3   2   8        8.26        8.71      0.24 o
  -2   2   8      326.80      385.81      1.83 o
  -1   2   8        6.04       18.71      0.33 o
   0   2   8      642.85      645.24      3.15 o
   1   2   8      119.39      142.46      0.93 o
   2   2   8        7.72        3.46      0.27 o
   3   2   8        0.00        0.45      0.19 o
   4   2   8        6.17        7.64      0.46 o
   5   2   8        1.42        1.55      0.38 o
   6   2   8       45.29       47.77      1.02 o
   7   2   8        1.21        1.41      0.37 o
   8   2   8       52.42       56.10      1.33 o
 -12   3   8       34.00       36.21      0.80 o
 -11   3   8        1.32        1.04      0.53 o
 -10   3   8       49.56       48.48      0.89 o
  -9   3   8       44.01       47.77      0.86 o
  -8   3   8       12.54       11.41      0.58 o
  -7   3   8        2.45        2.49      0.39 o
  -6   3   8      274.44      251.51      1.37 o
  -5   3   8       63.91       75.70      0.46 o
  -4   3   8      104.69      107.67      0.64 o
  -3   3   8        0.92        0.22      0.17 o
  -2   3   8       52.67       63.14      0.48 o
  -1   3   8      262.95      232.57      1.21 o
   0   3   8      192.18      214.34      1.21 o
   1   3   8       58.24       52.03      0.65 o
   2   3   8       11.67       12.29      0.53 o
   3   3   8       11.70       16.32      0.44 o
   4   3   8      122.39      111.33      1.52 o
   5   3   8       56.26       48.10      0.99 o
   6   3   8       18.36       21.23      0.79 o
   7   3   8       60.69       60.13      1.15 o
   8   3   8       18.72       19.01      1.71 o
 -12   4   8        0.18        0.30      0.35 o
 -11   4   8       10.41       11.53      0.55 o
 -10   4   8       26.39       26.75      0.68 o
  -9   4   8      448.88      458.38      3.74 o
  -8   4   8       14.38       14.58      0.63 o
  -7   4   8        3.70        4.39      0.61 o
  -6   4   8       92.82       86.60      1.04 o
  -5   4   8      276.19      282.36      1.46 o
  -4   4   8      125.28      137.13      0.76 o
  -3   4   8       98.45      107.83      0.75 o
  -2   4   8      112.42      105.16      0.68 o
  -1   4   8        0.62        4.51      0.26 o
   0   4   8       41.32       38.52      0.43 o
   1   4   8      174.89      164.35      1.90 o
   2   4   8       22.63       20.27      0.67 o
   3   4   8      122.91      124.43      1.38 o
   4   4   8       53.15       56.72      0.98 o
   5   4   8        4.35        4.72      0.54 o
   6   4   8       35.23       35.75      0.85 o
   7   4   8       31.52       30.05      0.81 o
   8   4   8        4.10        3.49      2.18 o
 -11   5   8       18.88       19.72      0.70 o
 -10   5   8        7.32        7.28      0.55 o
  -9   5   8      329.23      334.61      2.77 o
  -8   5   8       36.21       34.93      0.88 o
  -7   5   8     2306.85     2393.02     21.24 o
  -6   5   8       49.01       51.25      0.84 o
  -5   5   8       78.08       71.33      0.80 o
  -4   5   8        6.69        9.47      0.30 o
  -3   5   8        5.59        5.41      0.29 o
  -2   5   8     1150.78     1226.32      6.90 o
  -1   5   8       11.28       10.03      0.31 o
   0   5   8        4.62        9.92      0.52 o
   1   5   8      138.21      135.44      1.62 o
   2   5   8       39.23       44.16      0.96 o
   3   5   8       34.99       34.88      0.72 o
   4   5   8       82.87       81.92      1.16 o
   5   5   8       25.67       26.44      0.79 o
   6   5   8       33.40       34.34      0.87 o
   7   5   8       71.82       80.38      1.70 o
 -11   6   8        0.00        0.15      0.47 o
 -10   6   8        7.03        6.42      0.72 o
  -9   6   8        0.05        0.58      0.41 o
  -8   6   8      160.53      164.41      1.87 o
  -7   6   8        2.94        4.53      0.57 o
  -6   6   8       48.76       55.67      0.94 o
  -5   6   8       12.52       11.88      0.44 o
  -4   6   8       93.85       96.67      1.02 o
  -3   6   8       11.12       11.97      0.39 o
  -2   6   8      153.93      168.68      1.46 o
  -1   6   8       45.78       42.01      0.71 o
   0   6   8        0.04        0.79      0.40 o
   1   6   8       76.89       80.29      1.32 o
   2   6   8       35.98       30.57      0.89 o
   3   6   8        8.81        5.24      0.46 o
   4   6   8       11.85       14.79      0.62 o
   5   6   8        5.46        6.33      0.50 o
   6   6   8        0.19       -0.27      0.43 o
   7   6   8        6.26        2.72      0.49 o
 -11   7   8       16.98       23.45      0.84 o
 -10   7   8        7.26        6.29      0.44 o
  -9   7   8        1.85        1.19      0.46 o
  -8   7   8        2.31        1.27      0.48 o
  -7   7   8       61.02       60.67      1.14 o
  -6   7   8        0.87        1.17      0.38 o
  -5   7   8        0.07        0.36      0.33 o
  -4   7   8        0.06       -0.06      0.30 o
  -3   7   8        0.72        1.35      0.40 o
  -2   7   8      137.65      139.42      1.24 o
  -1   7   8        8.64       12.61      0.81 o
   0   7   8        1.33        1.29      0.47 o
   1   7   8        9.92        6.99      0.79 o
   2   7   8      270.62      279.01      2.98 o
   3   7   8       32.03       33.84      0.75 o
   4   7   8      136.89      137.92      1.62 o
   5   7   8       58.15       60.99      1.02 o
   6   7   8       19.73       19.75      0.88 o
 -10   8   8        1.96        1.04      0.40 o
  -9   8   8        0.16        0.09      0.35 o
  -8   8   8        0.08        0.33      0.38 o
  -7   8   8       40.04       36.69      0.83 o
  -6   8   8      167.10      169.42      1.62 o
  -5   8   8       18.67       19.56      0.54 o
  -4   8   8      251.17      240.99      2.19 o
  -3   8   8       59.56       61.28      0.98 o
  -2   8   8      113.78      112.61      1.27 o
  -1   8   8       21.71       20.95      0.65 o
   0   8   8      133.89      137.47      1.78 o
   1   8   8      446.20      438.97      4.29 o
   2   8   8       18.32       19.76      0.81 o
   3   8   8       19.95       22.32      0.69 o
   4   8   8        8.67       10.54      0.59 o
   5   8   8       56.27       61.41      1.12 o
   6   8   8        3.64        3.19      0.83 o
  -9   9   8       45.65       52.89      0.78 o
  -8   9   8       30.72       33.91      0.80 o
  -7   9   8        7.44        8.44      0.78 o
  -6   9   8       89.08       87.95      1.02 o
  -5   9   8       28.56       33.98      0.70 o
  -4   9   8       47.72       40.39      0.85 o
  -3   9   8        0.04        0.11      0.33 o
  -2   9   8        1.69        1.25      0.44 o
  -1   9   8        5.76        9.73      0.70 o
   0   9   8      320.03      333.90      3.88 o
   1   9   8       41.02       43.31      1.01 o
   2   9   8      106.53      107.89      1.47 o
   3   9   8       27.84       30.61      0.76 o
   4   9   8       38.20       39.91      0.91 o
   5   9   8      110.96      118.84      2.69 o
  -8  10   8        3.29        2.74      0.42 o
  -7  10   8        7.04        7.12      0.74 o
  -6  10   8       42.96       38.65      0.79 o
  -5  10   8       17.90       14.34      0.61 o
  -4  10   8       31.04       30.17      0.75 o
  -3  10   8        1.50        1.41      0.37 o
  -2  10   8        2.88        4.51      0.54 o
  -1  10   8        4.29        5.12      0.47 o
   0  10   8      653.72      677.16      7.93 o
   1  10   8       17.82       18.83      0.91 o
   2  10   8        1.00        0.89      0.32 o
   3  10   8        0.17        0.39      0.32 o
   4  10   8       19.51       18.99      0.85 o
  -7  11   8       29.11       25.10      0.89 o
  -6  11   8       17.77       15.20      0.50 o
  -5  11   8        3.18        1.77      0.43 o
  -4  11   8        3.07        2.16      0.41 o
  -3  11   8        1.07        1.22      0.48 o
  -2  11   8        0.15        0.28      0.36 o
  -1  11   8      352.09      367.09      3.58 o
   0  11   8       36.07       38.38      0.85 o
   1  11   8       11.85       13.27      0.80 o
   2  11   8        7.62        7.14      0.99 o
   3  11   8        0.00       -0.13      0.49 o
  -6  12   8       15.00       13.98      0.69 o
  -5  12   8        6.08        6.87      0.42 o
  -4  12   8        5.35        1.89      0.41 o
  -3  12   8        7.84        7.16      0.82 o
  -2  12   8        3.80        2.84      0.38 o
  -1  12   8       51.21       48.91      0.80 o
   0  12   8       17.32       17.03      0.59 o
   1  12   8       20.93       20.26      0.75 o
   2  12   8       34.12       36.48      1.15 o
  -3  13   8        7.66        8.88      0.47 o
  -2  13   8        4.35        2.27      0.45 o
  -1  13   8      176.18      188.68      2.75 o
 -12   1   9       14.09       15.18      0.54 o
 -11   1   9       29.69       25.95      0.66 o
 -10   1   9        4.76        3.51      0.44 o
  -9   1   9        7.10        6.20      0.45 o
  -8   1   9       44.13       40.75      0.82 o
  -7   1   9       25.04       28.18      0.57 o
  -6   1   9        0.23        0.56      0.17 o
  -5   1   9        1.66        0.15      0.14 o
  -4   1   9       10.93       13.60      0.27 o
  -3   1   9       83.68       86.52      0.63 o
  -2   1   9        6.79       10.77      0.30 o
  -1   1   9     1025.94     1077.47      5.54 o
   0   1   9      274.52      266.79      1.55 o
   1   1   9       84.08       87.92      0.77 o
   2   1   9      234.87      218.60      1.83 o
   3   1   9       66.45       66.01      0.95 o
   4   1   9      108.63       95.59      1.35 o
   5   1   9        0.17        0.09      0.42 o
   6   1   9       67.25       67.83      1.23 o
   7   1   9        0.17        0.17      0.38 o
 -12   2   9       75.68       78.48      1.12 o
 -11   2   9      177.25      174.72      1.68 o
 -10   2   9      377.71      411.78      3.61 o
  -9   2   9      175.72      169.12      1.91 o
  -8   2   9       94.57       87.60      0.96 o
  -7   2   9      425.72      426.89      3.90 o
  -6   2   9     1057.72     1066.24      5.89 o
  -5   2   9      675.17      651.99      3.12 o
  -4   2   9      227.04      204.15      1.08 o
  -3   2   9       34.81       32.28      0.45 o
  -2   2   9        4.33        6.58      0.28 o
  -1   2   9      993.46     1079.86      5.57 o
   0   2   9       40.52       46.17      0.55 o
   1   2   9       10.00        8.61      0.45 o
   2   2   9      179.14      174.80      1.57 o
   3   2   9      302.02      315.06      3.47 o
   4   2   9        0.43        0.07      0.66 o
   5   2   9      258.23      242.88      5.05 o
   6   2   9       23.72       20.44      1.31 o
   7   2   9       41.12       41.14      1.23 o
 -12   3   9        0.04        0.24      0.32 o
 -11   3   9        6.77        5.02      0.53 o
 -10   3   9       46.86       46.14      0.75 o
  -9   3   9      525.22      528.04      4.08 o
  -8   3   9      124.59      126.22      1.31 o
  -7   3   9       33.26       33.87      0.58 o
  -6   3   9        2.46        2.61      0.32 o
  -5   3   9       64.61       57.78      0.58 o
  -4   3   9       22.96       22.37      0.38 o
  -3   3   9       26.20       21.77      0.40 o
  -2   3   9       25.74       25.15      0.43 o
  -1   3   9      229.43      255.32      1.29 o
   0   3   9      127.55      109.08      0.94 o
   1   3   9       20.39       25.25      0.59 o
   2   3   9       16.46       19.06      0.62 o
   3   3   9       98.54      105.88      1.38 o
   4   3   9        0.14       -0.85      1.07 o
   5   3   9        0.37       -0.37      0.76 o
   6   3   9      122.20      124.47      2.99 o
   7   3   9       51.59       47.52      1.40 o
 -12   4   9        5.18        7.67      0.86 o
 -11   4   9        6.69        3.90      0.62 o
 -10   4   9        0.02       -0.03      0.26 o
  -9   4   9        1.92        1.93      0.40 o
  -8   4   9      292.60      289.38      3.04 o
  -7   4   9      224.75      226.79      2.30 o
  -6   4   9       17.92       21.95      0.55 o
  -5   4   9        2.11        2.74      0.33 o
  -4   4   9       42.82       33.98      0.53 o
  -3   4   9      479.36      469.18      2.97 o
  -2   4   9       67.95       63.62      0.64 o
  -1   4   9        6.13        4.75      0.30 o
   0   4   9        0.13        0.02      0.19 o
   1   4   9      381.04      393.82      3.91 o
   2   4   9        0.28        0.84      0.45 o
   3   4   9      225.78      223.31      2.48 o
   4   4   9        9.54        8.81      0.64 o
   5   4   9        2.77        2.00      0.60 o
   6   4   9        5.36        4.64      1.01 o
   7   4   9       44.16       48.69      1.74 o
 -11   5   9       10.63       10.72      0.66 o
 -10   5   9        0.49        0.78      0.41 o
  -9   5   9        9.47        7.51      0.64 o
  -8   5   9      270.73      272.99      2.57 o
  -7   5   9       31.63       30.80      0.84 o
  -6   5   9       21.71       15.79      0.54 o
  -5   5   9       54.06       46.02      0.70 o
  -4   5   9       82.22       88.65      0.91 o
  -3   5   9        9.78       16.05      0.43 o
  -2   5   9       23.53       22.63      0.61 o
  -1   5   9      235.40      198.28      1.79 o
   0   5   9       12.23       12.86      0.84 o
   1   5   9        6.52        6.90      0.73 o
   2   5   9      295.07      288.06      3.51 o
   3   5   9      238.32      232.07      2.77 o
   4   5   9        7.34        5.11      0.73 o
   5   5   9        8.08        8.36      0.91 o
   6   5   9        1.45        0.52      0.49 o
   7   5   9        4.83        4.52      1.09 o
 -11   6   9        0.00        0.31      0.41 o
 -10   6   9        0.02        0.37      0.39 o
  -9   6   9       43.41       42.35      0.94 o
  -8   6   9       93.97      101.82      1.33 o
  -7   6   9       85.22       85.36      1.20 o
  -6   6   9       25.00       27.01      0.66 o
  -5   6   9      151.80      147.48      1.39 o
  -4   6   9       20.29       17.81      0.56 o
  -3   6   9        5.73       10.04      0.43 o
  -2   6   9        7.05       10.92      0.49 o
  -1   6   9        3.24        4.01      0.41 o
   0   6   9       75.31       74.81      1.33 o
   1   6   9       16.83       15.14      0.84 o
   2   6   9      808.85      828.96      7.83 o
   3   6   9      203.92      206.67      2.62 o
   4   6   9       33.36       32.54      1.08 o
   5   6   9       27.71       28.86      1.40 o
   6   6   9        3.84        3.23      0.68 o
 -10   7   9       14.07       10.51      0.63 o
  -9   7   9      175.54      185.89      1.83 o
  -8   7   9        0.23        0.09      0.37 o
  -7   7   9        9.62       12.17      0.63 o
  -6   7   9        6.39        5.41      0.46 o
  -5   7   9        7.62        7.67      0.46 o
  -4   7   9      297.14      307.86      2.40 o
  -3   7   9       71.43       69.55      0.99 o
  -2   7   9       45.80       41.48      0.76 o
  -1   7   9        1.84        2.27      0.50 o
   0   7   9       30.10       32.37      1.00 o
   1   7   9       48.00       46.80      1.26 o
   2   7   9       72.56       70.90      1.22 o
   3   7   9      496.83      510.51      6.53 o
   4   7   9        8.70        6.84      0.87 o
   5   7   9        0.58        1.10      0.80 o
   6   7   9        0.47        0.05      0.46 o
 -10   8   9        0.00       -0.02      0.31 o
  -9   8   9        0.59        1.06      0.41 o
  -8   8   9        6.26        5.39      0.67 o
  -7   8   9        0.15        0.48      0.41 o
  -6   8   9        9.90       10.95      1.08 o
  -5   8   9      253.21      245.74      2.71 o
  -4   8   9       20.57       21.72      0.72 o
  -3   8   9        0.60        0.54      0.39 o
  -2   8   9       43.17       40.65      0.82 o
  -1   8   9        3.79        4.53      0.53 o
   0   8   9       97.46      100.79      1.36 o
   1   8   9      111.21      108.94      1.60 o
   2   8   9      139.47      136.65      1.75 o
   3   8   9      162.56      176.28      2.28 o
   4   8   9       59.49       61.86      1.52 o
   5   8   9       46.31       47.87      1.36 o
  -9   9   9        5.07        4.69      0.69 o
  -8   9   9        1.39        2.11      0.39 o
  -7   9   9        4.04        3.10      0.45 o
  -6   9   9       50.23       46.14      0.94 o
  -5   9   9        4.09        2.69      0.45 o
  -4   9   9        8.73        7.54      0.59 o
  -3   9   9        0.91        2.69      0.63 o
  -2   9   9        8.35        6.32      0.50 o
  -1   9   9       39.16       33.11      1.10 o
   0   9   9       86.64       87.02      1.25 o
   1   9   9      314.11      310.15      3.83 o
   2   9   9       35.81       36.53      0.99 o
   3   9   9        1.23        1.24      0.50 o
   4   9   9       17.38       23.39      1.01 o
  -8  10   9        6.11        5.79      0.60 o
  -7  10   9        0.31       -0.26      0.31 o
  -6  10   9       45.75       54.22      1.12 o
  -5  10   9       40.44       35.78      0.88 o
  -4  10   9       14.27       13.40      0.57 o
  -3  10   9       15.12       15.43      0.53 o
  -2  10   9       33.53       31.74      0.90 o
  -1  10   9      155.34      160.89      2.04 o
   0  10   9      363.48      386.32      5.22 o
   1  10   9       21.20       23.03      0.97 o
   2  10   9        0.01        0.33      0.37 o
   3  10   9        1.13        1.12      0.59 o
   4  10   9       26.98       24.08      0.87 o
  -7  11   9       15.51       15.93      0.63 o
  -6  11   9       13.24       11.21      0.53 o
  -5  11   9        0.07       -0.18      0.30 o
  -4  11   9        7.98        7.07      0.46 o
  -3  11   9       17.44       17.06      0.58 o
  -2  11   9        0.00        0.09      0.34 o
  -1  11   9      182.48      190.67      2.13 o
   0  11   9      139.56      144.23      2.03 o
   1  11   9        1.83        1.77      0.50 o
   2  11   9        7.05        5.01      0.63 o
  -5  12   9       10.94        9.82      0.40 o
  -4  12   9        2.21        1.19      0.40 o
  -3  12   9       11.36       12.06      0.52 o
  -2  12   9        4.34        5.32      0.46 o
  -1  12   9      265.69      258.86      4.22 o
   0  12   9        0.27        0.29      0.42 o
   1  12   9        0.40        0.21      0.63 o
 -12   0  10      732.11      821.74     12.38 o
 -11   0  10      239.97      262.12      4.04 o
 -10   0  10       23.72       15.06      0.80 o
  -9   0  10      269.22      254.24      3.85 o
  -8   0  10       70.23       67.47      1.14 o
  -7   0  10      138.32      125.19      1.86 o
  -6   0  10     1013.34     1002.96     10.66 o
  -5   0  10      986.08      994.38     10.93 o
  -4   0  10      207.01      200.36      2.43 o
  -3   0  10      360.56      414.45      3.48 o
  -2   0  10     1539.14     1492.88     12.60 o
  -1   0  10     1454.44     1574.69     17.89 o
   0   0  10      851.65      857.90      9.00 o
   1   0  10      229.63      240.86      2.86 o
   2   0  10       52.35       52.47      1.42 o
   3   0  10        2.95        1.69      0.60 o
   4   0  10      406.50      343.90      5.15 o
   5   0  10        0.82        1.42      0.74 o
   6   0  10        1.83        0.67      0.61 o
 -12   1  10       33.87       35.36      1.58 o
 -11   1  10       72.59       77.58      0.94 o
 -10   1  10        2.35        3.55      0.49 o
  -9   1  10        1.23        1.08      0.32 o
  -8   1  10        0.16       -0.02      0.24 o
  -7   1  10        5.77        2.78      0.41 o
  -6   1  10       76.97       73.89      0.70 o
  -5   1  10        1.99        0.93      0.32 o
  -4   1  10        0.35        0.21      0.23 o
  -3   1  10      254.07      275.37      1.64 o
  -2   1  10      166.04      167.96      1.15 o
  -1   1  10      632.32      591.73      4.40 o
   0   1  10        0.81        0.29      0.33 o
   1   1  10      427.84      445.46      3.61 o
   2   1  10        0.59        1.44      0.37 o
   3   1  10       11.87        7.45      0.66 o
   4   1  10       38.73       38.37      1.34 o
   5   1  10       93.38       91.47      3.74 o
   6   1  10        0.07        0.00      0.34 o
   7   1  10       51.73       49.00      1.51 o
 -12   2  10       22.93       24.51      0.69 o
 -11   2  10       40.04       41.72      0.71 o
 -10   2  10        0.74        0.64      0.36 o
  -9   2  10        7.93        8.41      0.43 o
  -8   2  10       42.83       43.53      0.71 o
  -7   2  10       23.16       26.79      0.54 o
  -6   2  10        3.88        4.68      0.39 o
  -5   2  10       21.33       28.51      0.57 o
  -4   2  10       50.45       48.67      0.63 o
  -3   2  10       10.09        7.76      0.36 o
  -2   2  10       72.65       59.82      0.59 o
  -1   2  10      357.64      338.55      2.44 o
   0   2  10        4.83       12.15      0.43 o
   1   2  10      285.99      312.88      2.94 o
   2   2  10       13.63       13.73      0.58 o
   3   2  10        4.37        2.49      0.88 o
   4   2  10       66.65       55.98      1.74 o
   5   2  10       21.77       21.89      1.16 o
   6   2  10        2.65        2.04      0.80 o
   7   2  10        3.10        1.00      0.74 o
 -12   3  10       12.63       12.53      0.57 o
 -11   3  10       25.87       24.58      0.59 o
 -10   3  10      156.63      157.47      1.47 o
  -9   3  10       13.03       13.56      0.53 o
  -8   3  10       22.30       23.89      0.62 o
  -7   3  10       15.68       15.42      0.49 o
  -6   3  10       24.61       23.15      0.52 o
  -5   3  10       28.44       25.38      0.66 o
  -4   3  10       31.23       26.38      0.61 o
  -3   3  10       47.30       39.00      0.66 o
  -2   3  10      115.65      142.08      1.71 o
  -1   3  10       83.85       85.60      1.01 o
   0   3  10        4.50        4.64      0.38 o
   1   3  10      701.72      718.92      5.92 o
   2   3  10      179.20      170.26      2.18 o
   3   3  10       77.82       67.84      1.22 o
   4   3  10       37.28       38.85      1.97 o
   5   3  10        8.33        9.44      1.07 o
   6   3  10      124.76      122.58      2.70 o
   7   3  10        0.00        0.36      0.73 o
 -11   4  10        0.04       -0.15      0.31 o
 -10   4  10        6.89        8.88      0.52 o
  -9   4  10       77.18       82.21      1.23 o
  -8   4  10      574.83      592.73      4.99 o
  -7   4  10      522.70      537.17      4.47 o
  -6   4  10       35.13       32.67      0.67 o
  -5   4  10        0.95        0.35      0.30 o
  -4   4  10       13.98       14.30      0.55 o
  -3   4  10      214.80      231.36      1.83 o
  -2   4  10       22.27       32.19      0.56 o
  -1   4  10       24.02       23.23      0.60 o
   0   4  10      199.38      191.77      2.09 o
   1   4  10        3.49        4.00      0.56 o
   2   4  10      418.07      403.57      3.79 o
   3   4  10       74.12       75.36      1.17 o
   4   4  10        6.04        4.01      1.06 o
   5   4  10       31.43       31.76      2.02 o
   6   4  10        0.38        0.79      0.70 o
 -11   5  10       22.77       24.60      0.75 o
 -10   5  10        0.47        0.32      0.34 o
  -9   5  10       75.44       73.37      1.12 o
  -8   5  10      246.09      243.38      2.31 o
  -7   5  10      547.89      536.16      4.73 o
  -6   5  10      186.18      181.30      1.76 o
  -5   5  10        4.11        2.07      0.33 o
  -4   5  10        0.38        0.71      0.35 o
  -3   5  10      184.68      194.16      1.57 o
  -2   5  10       56.93       64.99      0.81 o
  -1   5  10        5.58        4.92      0.42 o
   0   5  10        1.20        1.72      0.55 o
   1   5  10      805.44      808.88      7.61 o
   2   5  10      237.29      243.19      2.50 o
   3   5  10        0.04        0.18      0.38 o
   4   5  10        2.69        2.50      0.62 o
   5   5  10       17.53       15.81      0.78 o
   6   5  10        0.32       -0.28      0.69 o
 -11   6  10        3.08        1.10      0.37 o
 -10   6  10        3.89        2.29      0.42 o
  -9   6  10      167.12      164.99      1.70 o
  -8   6  10      317.87      330.02      2.83 o
  -7   6  10      232.52      242.28      2.67 o
  -6   6  10       22.20       23.48      0.71 o
  -5   6  10        5.05        5.32      0.46 o
  -4   6  10      109.62      130.43      1.22 o
  -3   6  10        7.48        5.37      0.42 o
  -2   6  10      157.10      164.05      1.49 o
  -1   6  10       27.65       27.63      0.87 o
   0   6  10       51.47       58.29      1.27 o
   1   6  10        0.14        2.94      1.03 o
   2   6  10      561.75      582.60      5.66 o
   3   6  10        5.79        5.53      0.78 o
   4   6  10       26.51       25.28      0.89 o
   5   6  10       20.59       20.64      1.34 o
   6   6  10        4.49        1.57      1.37 o
 -10   7  10        6.54        3.19      0.46 o
  -9   7  10        4.12        3.51      0.44 o
  -8   7  10        1.43        0.61      0.38 o
  -7   7  10        0.05        0.61      0.48 o
  -6   7  10       45.80       48.55      0.99 o
  -5   7  10       23.51       23.15      0.60 o
  -4   7  10       51.16       48.26      0.95 o
  -3   7  10      199.34      174.57      1.83 o
  -2   7  10        6.48        6.94      0.55 o
  -1   7  10        9.66        9.28      0.61 o
   0   7  10       83.25       85.59      1.42 o
   1   7  10       88.50       86.10      1.40 o
   2   7  10        4.33        5.46      0.58 o
   3   7  10        4.45        3.50      0.56 o
   4   7  10        0.07        0.40      0.48 o
   5   7  10        0.02        0.10      0.45 o
 -10   8  10       58.37       65.72      0.97 o
  -9   8  10       11.01        9.56      0.47 o
  -8   8  10        9.67       12.78      0.57 o
  -7   8  10       19.36       20.41      0.78 o
  -6   8  10       15.60       15.97      0.63 o
  -5   8  10        0.06       -0.15      0.38 o
  -4   8  10       31.54       25.49      0.66 o
  -3   8  10       17.24       19.96      0.67 o
  -2   8  10       76.41       72.20      1.59 o
  -1   8  10        2.67        2.56      0.48 o
   0   8  10       70.17       74.71      1.37 o
   1   8  10      104.16      105.93      1.58 o
   2   8  10       51.30       47.90      0.95 o
   3   8  10       73.09       77.71      1.99 o
   4   8  10       10.55        7.86      0.85 o
  -9   9  10        3.03        2.04      0.38 o
  -8   9  10        9.57        8.03      0.67 o
  -7   9  10       36.14       36.35      0.83 o
  -6   9  10       19.54       21.07      0.70 o
  -5   9  10        8.30        7.84      0.74 o
  -4   9  10       10.54       12.52      0.51 o
  -3   9  10       47.20       42.05      0.79 o
  -2   9  10        1.01        1.91      0.60 o
  -1   9  10       11.14       11.87      0.72 o
   0   9  10       39.05       39.69      0.96 o
   1   9  10       23.24       23.64      0.78 o
   2   9  10        1.02        0.02      0.36 o
   3   9  10       53.43       58.51      1.46 o
   4   9  10       28.63       32.73      1.22 o
  -8  10  10        5.95        3.82      0.52 o
  -7  10  10        0.05        0.02      0.36 o
  -6  10  10      149.69      143.85      1.57 o
  -5  10  10       90.47       88.16      1.69 o
  -4  10  10       25.99       24.12      0.65 o
  -3  10  10        1.39        1.05      0.48 o
  -2  10  10       68.44       62.61      1.34 o
  -1  10  10       53.55       57.03      1.19 o
   0  10  10      434.12      469.23      4.88 o
   1  10  10        2.76        1.28      0.52 o
   2  10  10        3.07        2.03      0.36 o
   3  10  10        1.82        2.15      0.66 o
  -6  11  10       57.62       66.80      0.92 o
  -5  11  10        0.00        0.11      0.26 o
  -4  11  10       22.80       20.71      0.79 o
  -3  11  10        0.09        0.12      0.31 o
  -2  11  10       38.65       37.48      1.06 o
  -1  11  10       21.02       22.81      0.78 o
   0  11  10       30.36       27.14      0.88 o
   1  11  10       49.02       47.55      0.95 o
  -4  12  10        0.55        0.34      0.40 o
  -3  12  10       44.33       46.58      0.94 o
  -2  12  10       64.84       75.21      4.38 o
  -1  12  10       39.17       39.33      1.12 o
 -12   1  11        6.63        2.60      0.49 o
 -11   1  11       57.42       55.90      0.86 o
 -10   1  11       12.93       13.05      0.48 o
  -9   1  11       41.73       40.95      0.63 o
  -8   1  11       10.55       12.15      0.39 o
  -7   1  11       28.91       26.33      0.85 o
  -6   1  11       71.40       71.88      1.28 o
  -5   1  11      120.92      115.89      1.12 o
  -4   1  11       19.23       24.14      0.53 o
  -3   1  11      103.89      118.83      1.13 o
  -2   1  11      228.04      230.12      1.93 o
  -1   1  11       13.83       13.20      0.60 o
   0   1  11      754.88      712.37      5.92 o
   1   1  11      437.20      430.75      3.93 o
   2   1  11       72.12       71.53      1.18 o
   3   1  11        0.05        0.23      0.53 o
   4   1  11       14.60       13.03      1.07 o
   5   1  11      117.36      105.18      1.89 o
   6   1  11        2.01        1.02      0.52 o
 -12   2  11        4.64        1.38      0.47 o
 -11   2  11        3.33        1.60      0.34 o
 -10   2  11        0.01        0.40      0.27 o
  -9   2  11       55.63       60.17      0.81 o
  -8   2  11      120.51      123.97      1.64 o
  -7   2  11       42.28       42.83      0.83 o
  -6   2  11       17.87       20.32      0.53 o
  -5   2  11       88.89       93.58      1.02 o
  -4   2  11      136.32      117.41      1.12 o
  -3   2  11        0.72        3.22      0.33 o
  -2   2  11        3.98        6.53      0.64 o
  -1   2  11      475.73      465.96      3.90 o
   0   2  11        2.02        1.54      0.40 o
   1   2  11        9.63       10.24      0.59 o
   2   2  11       24.22       32.93      0.69 o
   3   2  11       77.62       61.65      2.18 o
   4   2  11        5.25        3.80      1.02 o
   5   2  11       12.16        8.88      0.83 o
   6   2  11       54.47       50.27      3.52 o
 -11   3  11        1.00        0.65      0.27 o
 -10   3  11        3.48        3.40      0.41 o
  -9   3  11        0.46        1.33      0.38 o
  -8   3  11       21.94       22.78      0.63 o
  -7   3  11      300.55      288.72      2.27 o
  -6   3  11        0.24        0.78      0.32 o
  -5   3  11        2.22        5.10      0.74 o
  -4   3  11        0.00       -0.20      0.34 o
  -3   3  11      116.01      125.86      1.23 o
  -2   3  11       76.46       86.54      1.00 o
  -1   3  11      224.66      233.64      2.16 o
   0   3  11     1329.14     1337.16     12.64 o
   1   3  11        4.23        5.33      0.91 o
   2   3  11        0.53        2.28      0.52 o
   3   3  11        4.42        2.94      0.93 o
   4   3  11        0.93        1.46      0.80 o
   5   3  11       71.09       71.90      2.09 o
   6   3  11        2.49        2.01      0.56 o
 -11   4  11        0.00        0.08      0.30 o
 -10   4  11       27.56       24.90      0.75 o
  -9   4  11        5.52        5.19      0.46 o
  -8   4  11       89.07       79.34      1.21 o
  -7   4  11       32.78       30.89      0.66 o
  -6   4  11       26.65       21.07      0.55 o
  -5   4  11        8.88       16.40      0.60 o
  -4   4  11        1.85        4.25      0.45 o
  -3   4  11        9.10        9.82      0.50 o
  -2   4  11        6.30        6.54      0.50 o
  -1   4  11      252.57      225.99      2.76 o
   0   4  11      232.57      225.57      2.54 o
   1   4  11      149.51      141.33      1.76 o
   2   4  11       22.20       17.14      0.72 o
   3   4  11       35.69       31.16      1.12 o
   4   4  11        2.28        2.36      0.91 o
   5   4  11       17.87       14.43      2.88 o
   6   4  11        1.34        1.08      1.02 o
 -11   5  11        3.05        1.48      0.39 o
 -10   5  11        8.47       10.90      0.50 o
  -9   5  11        1.97        1.91      0.41 o
  -8   5  11        8.76        8.98      0.72 o
  -7   5  11        5.13        4.05      0.63 o
  -6   5  11       13.00       12.02      0.48 o
  -5   5  11       12.34       10.79      0.52 o
  -4   5  11       21.63       17.27      0.56 o
  -3   5  11        6.73        9.26      0.45 o
  -2   5  11      122.00      125.86      1.24 o
  -1   5  11       10.23        9.21      0.86 o
   0   5  11      159.94      163.15      2.20 o
   1   5  11      214.14      212.22      2.50 o
   2   5  11       15.78       10.90      0.63 o
   3   5  11        2.72        3.29      0.54 o
   4   5  11        0.30        0.25      0.76 o
   5   5  11       24.97       27.62      1.69 o
 -10   6  11        3.19        1.94      0.35 o
  -9   6  11        8.42        7.04      0.61 o
  -8   6  11       25.99       29.95      0.87 o
  -7   6  11       14.57       17.58      0.72 o
  -6   6  11       11.17       10.00      0.53 o
  -5   6  11        9.37        5.92      0.51 o
  -4   6  11        3.85        2.52      0.41 o
  -3   6  11       79.12       75.74      1.02 o
  -2   6  11      119.18      123.22      1.50 o
  -1   6  11       34.96       35.06      1.06 o
   0   6  11       47.36       47.52      1.27 o
   1   6  11      237.67      251.55      2.77 o
   2   6  11      103.87      113.62      1.52 o
   3   6  11       15.77       17.40      0.95 o
   4   6  11        0.01       -0.01      0.32 o
   5   6  11        2.04        0.88      0.79 o
 -10   7  11       28.75       28.36      0.68 o
  -9   7  11        1.03        0.59      0.40 o
  -8   7  11       88.41       88.47      1.24 o
  -7   7  11       98.83      100.52      1.32 o
  -6   7  11        3.39        2.48      0.36 o
  -5   7  11        2.84        2.13      0.39 o
  -4   7  11      103.54       91.80      1.29 o
  -3   7  11       39.07       40.08      0.83 o
  -2   7  11       53.90       54.13      1.11 o
  -1   7  11        7.33        6.66      0.68 o
   0   7  11       40.44       45.21      1.14 o
   1   7  11        1.26        1.20      0.51 o
   2   7  11       74.78       77.03      1.36 o
   3   7  11       12.31        9.97      1.93 o
   4   7  11        1.29        0.42      0.51 o
  -9   8  11       17.19       17.55      0.66 o
  -8   8  11        1.98        1.87      0.46 o
  -7   8  11       13.86       13.02      0.63 o
  -6   8  11       20.06       18.28      0.53 o
  -5   8  11       71.58       67.59      1.14 o
  -4   8  11        3.00        1.49      0.42 o
  -3   8  11       60.21       52.08      0.93 o
  -2   8  11       34.49       34.59      0.85 o
  -1   8  11       52.03       53.00      1.28 o
   0   8  11       67.96       70.59      1.26 o
   1   8  11        1.92        1.74      0.51 o
   2   8  11        0.15        0.00      0.32 o
   3   8  11       43.19       46.82      1.14 o
   4   8  11        7.64        8.10      1.22 o
  -8   9  11       71.91       80.47      1.61 o
  -7   9  11       62.83       67.64      1.26 o
  -6   9  11       41.05       40.68      0.80 o
  -5   9  11       82.49       79.75      1.50 o
  -4   9  11      100.07       96.36      1.63 o
  -3   9  11        0.06        0.52      0.46 o
  -2   9  11       11.64       11.21      0.86 o
  -1   9  11       12.14       14.62      0.91 o
   0   9  11       92.03       95.39      1.44 o
   1   9  11       13.77       13.67      0.65 o
   2   9  11       41.38       39.36      1.66 o
   3   9  11        6.45        4.95      0.78 o
  -7  10  11        2.50        4.50      0.46 o
  -6  10  11        0.42        0.01      0.29 o
  -5  10  11       17.47       17.63      0.59 o
  -4  10  11        5.81        1.82      0.55 o
  -3  10  11        4.99        2.53      0.58 o
  -2  10  11        1.74        1.02      0.48 o
  -1  10  11        9.65        7.79      0.80 o
   0  10  11        1.21        0.90      0.58 o
   1  10  11        1.64        0.60      0.30 o
   2  10  11        3.91        2.20      0.79 o
  -6  11  11       28.84       29.52      1.27 o
  -5  11  11       11.08       11.16      1.11 o
  -4  11  11        4.38        4.74      0.45 o
  -3  11  11       18.70       19.98      0.87 o
  -2  11  11        9.07        3.56      0.84 o
  -1  11  11      116.26      119.75      1.96 o
   0  11  11       55.32       59.80      1.08 o
 -11   0  12        8.28        9.20      0.75 o
 -10   0  12        3.18        1.22      0.58 o
  -9   0  12       99.42       89.27      1.56 o
  -8   0  12       86.92       75.47      1.50 o
  -7   0  12      133.63      136.78      3.06 o
  -6   0  12        3.01        1.25      0.62 o
  -5   0  12      105.52       94.94      1.86 o
  -4   0  12        6.32        7.13      0.77 o
  -3   0  12     1002.17     1023.52     13.25 o
  -2   0  12     1766.03     1787.33     30.31 o
  -1   0  12       58.31       64.73      2.35 o
   0   0  12       61.93       66.83      4.97 o
   1   0  12        2.77        5.01      1.33 o
   2   0  12        1.50        1.32      0.80 o
   3   0  12       98.59       88.51      3.62 o
   4   0  12       77.62       64.49      1.85 o
 -11   1  12       33.90       29.32      0.62 o
 -10   1  12       53.93       50.64      0.64 o
  -9   1  12      171.63      168.94      1.92 o
  -8   1  12        8.53        8.65      0.56 o
  -7   1  12        9.16        8.67      0.57 o
  -6   1  12      157.24      163.91      2.16 o
  -5   1  12      162.21      149.57      1.62 o
  -4   1  12       15.15       14.27      0.62 o
  -3   1  12      125.59      129.88      1.55 o
  -2   1  12      815.50      810.96      8.27 o
  -1   1  12      345.90      332.98      3.31 o
   0   1  12      799.66      783.94      7.16 o
   1   1  12      110.35       97.97      1.38 o
   2   1  12       47.20       34.95      0.74 o
   3   1  12      205.73      181.38      2.39 o
   4   1  12       25.03       21.20      0.97 o
   5   1  12      114.63      101.04      2.22 o
 -11   2  12        0.03       -0.06      0.15 o
 -10   2  12        0.27        0.26      0.25 o
  -9   2  12        0.43        0.23      0.30 o
  -8   2  12        2.03        3.27      0.42 o
  -7   2  12       50.03       52.02      0.86 o
  -6   2  12        8.89       11.02      0.46 o
  -5   2  12        0.09        0.34      0.30 o
  -4   2  12        0.90        0.09      0.28 o
  -3   2  12      292.25      281.92      2.37 o
  -2   2  12      205.51      208.58      2.11 o
  -1   2  12      799.06      762.01      6.49 o
   0   2  12       32.77       26.84      0.81 o
   1   2  12        0.16        0.31      0.39 o
   2   2  12      210.52      186.92      2.52 o
   3   2  12       12.11       10.76      0.91 o
   4   2  12       38.42       32.91      1.14 o
   5   2  12        3.76        2.18      0.74 o
 -11   3  12        2.04        1.55      0.29 o
 -10   3  12        6.26        6.19      0.39 o
  -9   3  12       25.55       28.16      0.71 o
  -8   3  12        1.10        1.10      0.37 o
  -7   3  12       87.43       80.94      1.11 o
  -6   3  12       98.23       77.69      0.97 o
  -5   3  12       56.26       67.55      0.93 o
  -4   3  12      405.84      400.48      3.49 o
  -3   3  12        4.03        2.83      0.40 o
  -2   3  12        3.53        4.85      0.57 o
  -1   3  12      677.42      681.20      6.15 o
   0   3  12       39.95       36.38      0.92 o
   1   3  12        8.55        6.84      0.67 o
   2   3  12        0.03       -0.07      0.33 o
   3   3  12        2.02        1.05      0.74 o
   4   3  12       50.07       38.94     17.25 o
   5   3  12        2.22        1.12      0.81 o
 -11   4  12        0.00        0.11      0.29 o
 -10   4  12        0.88        1.18      0.39 o
  -9   4  12        1.26        0.89      0.40 o
  -8   4  12       44.41       43.01      1.06 o
  -7   4  12        3.16        1.62      0.39 o
  -6   4  12        7.75        9.65      0.46 o
  -5   4  12       88.80       88.09      1.02 o
  -4   4  12       75.50       77.99      0.99 o
  -3   4  12       23.86       20.07      0.59 o
  -2   4  12       43.52       47.58      1.05 o
  -1   4  12      202.59      189.34      1.90 o
   0   4  12      455.43      483.01      5.24 o
   1   4  12        7.14        4.30      0.62 o
   2   4  12       43.19       38.81      0.92 o
   3   4  12        0.03        0.82      0.81 o
   4   4  12        2.62        1.58      1.61 o
   5   4  12        7.36        1.67      1.71 o
 -10   5  12        3.21        1.62      0.40 o
  -9   5  12        7.44        6.63      0.54 o
  -8   5  12      451.01      470.77      5.03 o
  -7   5  12      595.10      616.36      5.40 o
  -6   5  12      297.23      287.70      2.54 o
  -5   5  12       35.90       27.91      0.63 o
  -4   5  12       67.88       68.03      0.90 o
  -3   5  12      281.89      290.15      2.48 o
  -2   5  12      225.67      241.11      2.56 o
  -1   5  12       28.31       31.94      0.93 o
   0   5  12      144.34      129.06      1.82 o
   1   5  12      148.41      145.47      1.71 o
   2   5  12       42.57       39.77      0.95 o
   3   5  12        1.05        0.90      0.54 o
   4   5  12        7.65       10.23      1.13 o
 -10   6  12        8.06       10.59      0.52 o
  -9   6  12        2.48        2.48      0.46 o
  -8   6  12        7.16        6.69      0.54 o
  -7   6  12        0.39        0.63      0.53 o
  -6   6  12        4.94        4.50      0.42 o
  -5   6  12      125.70      117.77      1.42 o
  -4   6  12       49.49       33.77      0.64 o
  -3   6  12       33.61       33.55      0.78 o
  -2   6  12        2.97        4.32      0.63 o
  -1   6  12       11.14        9.84      0.75 o
   0   6  12       24.28       24.33      0.85 o
   1   6  12        0.81        0.64      0.44 o
   2   6  12        0.02        0.14      0.33 o
   3   6  12        2.43        1.05      0.40 o
   4   6  12        5.46        4.70      3.27 o
  -9   7  12       33.38       42.05      0.78 o
  -8   7  12        0.24        0.05      0.32 o
  -7   7  12        9.63        9.25      0.67 o
  -6   7  12       23.96       26.12      0.71 o
  -5   7  12       16.81       14.12      0.52 o
  -4   7  12        0.65        0.63      0.40 o
  -3   7  12        0.18        0.30      0.34 o
  -2   7  12       41.67       46.70      1.06 o
  -1   7  12       17.31       16.59      0.92 o
   0   7  12       43.96       42.63      1.01 o
   1   7  12        7.01        7.88      0.64 o
   2   7  12       29.05       25.62      0.69 o
   3   7  12       39.98       39.62      1.47 o
  -9   8  12        7.78       11.65      0.62 o
  -8   8  12        0.52        1.32      0.47 o
  -7   8  12        4.86        3.51      0.42 o
  -6   8  12        3.77        4.87      0.45 o
  -5   8  12        0.46        0.03      0.31 o
  -4   8  12      152.66      141.56      1.64 o
  -3   8  12       52.90       50.80      1.18 o
  -2   8  12        0.83        0.70      0.52 o
  -1   8  12      128.55      138.74      1.92 o
   0   8  12      180.14      206.64      2.42 o
   1   8  12       47.01       52.55      0.95 o
   2   8  12       80.04       84.47      1.57 o
   3   8  12        0.67        0.06      0.60 o
  -8   9  12        0.03       -0.30      0.45 o
  -7   9  12        6.10        6.45      1.06 o
  -6   9  12        0.52        0.52      0.29 o
  -5   9  12       21.86       25.81      0.94 o
  -4   9  12        7.84        8.70      0.44 o
  -3   9  12       97.10       94.66      1.38 o
  -2   9  12        9.34       14.60      1.02 o
  -1   9  12        0.36        0.31      0.36 o
   0   9  12       68.11       75.57      1.37 o
   1   9  12       58.87       57.89      0.90 o
   2   9  12       15.89       14.68      0.66 o
  -6  10  12        5.64        6.12      0.55 o
  -5  10  12        1.08        0.82      0.37 o
  -4  10  12        8.36        9.22      0.46 o
  -3  10  12        3.41        1.65      0.48 o
  -2  10  12       17.13       13.63      1.35 o
  -1  10  12        0.12       -0.14      0.45 o
   0  10  12        4.35        1.36      0.49 o
  -3  11  12        0.78        0.59      0.56 o
 -11   1  13        0.24        0.55      0.39 o
 -10   1  13        9.22        9.03      0.80 o
  -9   1  13       38.65       38.07      0.75 o
  -8   1  13        0.14        0.33      0.41 o
  -7   1  13        1.12        0.98      0.64 o
  -6   1  13        8.30        7.81      0.55 o
  -5   1  13        0.05       -0.15      0.40 o
  -4   1  13        9.75        9.32      0.80 o
  -3   1  13       17.99       20.45      1.03 o
  -2   1  13      241.33      241.88      2.89 o
  -1   1  13        3.33        3.44      0.55 o
   0   1  13        1.18        1.27      0.42 o
   1   1  13      168.34      155.74      1.92 o
   2   1  13        0.27        0.31      0.53 o
   3   1  13        3.55        3.04      1.00 o
   4   1  13       17.73       19.23      1.06 o
 -11   2  13        6.89        9.00      0.69 o
 -10   2  13       10.07       10.98      0.50 o
  -9   2  13       21.99       20.66      0.62 o
  -8   2  13       13.07       11.59      0.57 o
  -7   2  13       48.69       49.50      0.93 o
  -6   2  13      224.80      223.93      2.17 o
  -5   2  13      164.49      163.53      1.71 o
  -4   2  13      590.56      617.41      4.74 o
  -3   2  13      314.47      309.66      3.22 o
  -2   2  13      650.43      664.05      5.69 o
  -1   2  13        6.95        6.76      0.55 o
   0   2  13       36.38       30.18      0.85 o
   1   2  13      112.32      111.49      1.36 o
   2   2  13       54.76       48.90      0.95 o
   3   2  13        9.08        7.09      2.21 o
   4   2  13        0.00        1.09      0.76 o
 -11   3  13        4.27        3.33      0.56 o
 -10   3  13       17.81       17.99      0.67 o
  -9   3  13       22.30       19.69      0.58 o
  -8   3  13        6.60        8.86      0.52 o
  -7   3  13      133.67      128.58      1.36 o
  -6   3  13       95.54       83.59      0.96 o
  -5   3  13      198.92      216.34      1.74 o
  -4   3  13       48.22       45.22      0.77 o
  -3   3  13        6.21        4.88      0.55 o
  -2   3  13       91.45       93.04      1.25 o
  -1   3  13       83.02       85.58      1.13 o
   0   3  13      208.35      197.76      2.36 o
   1   3  13       52.50       45.02      0.98 o
   2   3  13        0.15        0.32      0.32 o
   3   3  13        4.23        4.17      0.90 o
   4   3  13       28.46       30.14      1.64 o
 -10   4  13        0.51        0.52      0.26 o
  -9   4  13        2.53        3.35      0.52 o
  -8   4  13       55.33       59.59      0.84 o
  -7   4  13      160.50      167.49      1.69 o
  -6   4  13       99.00       90.63      0.98 o
  -5   4  13       70.09       60.78      0.88 o
  -4   4  13        5.41        9.63      0.64 o
  -3   4  13        5.00        5.22      0.46 o
  -2   4  13       11.94       10.46      0.63 o
  -1   4  13      138.19      124.60      1.89 o
   0   4  13       79.66       69.56      1.33 o
   1   4  13       53.21       49.12      1.27 o
   2   4  13       43.54       40.35      1.02 o
   3   4  13        3.05        2.53      0.81 o
   4   4  13        0.69        0.42      0.88 o
 -10   5  13       12.43       16.58      1.00 o
  -9   5  13       22.12       28.65      0.84 o
  -8   5  13        4.96        3.85      0.66 o
  -7   5  13       37.43       36.51      0.73 o
  -6   5  13      170.98      157.57      1.45 o
  -5   5  13        5.79        8.43      0.58 o
  -4   5  13        1.01        0.54      0.31 o
  -3   5  13       23.31       22.12      0.59 o
  -2   5  13        4.83        5.69      0.48 o
  -1   5  13        6.04        6.52      0.58 o
   0   5  13       27.42       25.64      0.95 o
   1   5  13        0.10        0.12      0.45 o
   2   5  13        3.46        1.32      0.47 o
   3   5  13        3.75        1.34      1.39 o
  -9   6  13        2.30        1.26      0.47 o
  -8   6  13       67.01       67.84      1.24 o
  -7   6  13       22.96       28.27      0.67 o
  -6   6  13       17.37       10.72      0.50 o
  -5   6  13       12.50       10.12      0.46 o
  -4   6  13        0.85       -0.11      0.25 o
  -3   6  13       20.78       16.82      0.64 o
  -2   6  13        4.06        5.58      0.61 o
  -1   6  13        1.16        1.78      0.53 o
   0   6  13       19.70       18.72      0.74 o
   1   6  13       30.66       30.85      0.72 o
   2   6  13       60.45       62.58      1.49 o
   3   6  13        6.06        1.47      2.19 o
  -9   7  13        7.30        8.40      0.62 o
  -8   7  13        0.83        0.52      0.45 o
  -7   7  13       24.13       26.31      0.67 o
  -6   7  13        4.09        3.13      0.35 o
  -5   7  13       55.22       51.91      0.94 o
  -4   7  13       69.02       59.92      0.94 o
  -3   7  13        0.66        0.88      0.37 o
  -2   7  13        0.47        2.05      0.61 o
  -1   7  13       83.35       83.32      1.31 o
   0   7  13       25.95       25.25      0.80 o
   1   7  13        0.06       -0.11      0.31 o
   2   7  13        0.02       -0.28      0.63 o
  -8   8  13        7.02        5.66      0.68 o
  -7   8  13        0.01        0.00      0.24 o
  -6   8  13        0.02        0.32      0.30 o
  -5   8  13       14.60       14.98      0.54 o
  -4   8  13        6.48        6.23      0.80 o
  -3   8  13       16.84       16.31      0.69 o
  -2   8  13        0.00        0.14      0.40 o
  -1   8  13        0.71        1.93      0.54 o
   0   8  13       35.38       35.04      0.84 o
   1   8  13        0.24        0.07      0.26 o
  -7   9  13        4.49        3.33      0.53 o
  -6   9  13       26.77       28.36      0.75 o
  -5   9  13        8.10        7.35      0.54 o
  -4   9  13        1.40        0.05      0.24 o
  -3   9  13        6.02        3.63      0.49 o
  -2   9  13        2.97        2.99      0.61 o
  -1   9  13       19.96       21.39      0.97 o
   0   9  13        3.62        1.84      0.65 o
  -5  10  13        9.47        8.98      1.05 o
  -4  10  13        0.02        0.18      0.49 o
  -3  10  13       39.15       38.99      0.94 o
  -2  10  13        3.52        3.38      0.60 o
 -11   0  14        9.29        3.84      1.30 o
 -10   0  14        0.81        0.35      0.53 o
  -9   0  14      416.34      462.11      8.90 o
  -8   0  14       49.26       48.89      2.22 o
  -7   0  14        0.43        1.10      0.72 o
  -6   0  14      149.20      159.78      2.30 o
  -5   0  14       26.53       26.92      2.37 o
  -4   0  14      821.11      822.59     13.21 o
  -3   0  14      891.08      889.30     20.50 o
  -2   0  14       58.08       55.21      1.90 o
  -1   0  14        0.60        2.00      0.70 o
   0   0  14      349.33      330.54      4.59 o
   1   0  14      124.18      118.29      2.39 o
   2   0  14       23.64       21.29      0.87 o
   3   0  14        0.95        0.85      0.47 o
 -11   1  14       12.88       15.17      0.88 o
 -10   1  14        9.50        8.70      0.66 o
  -9   1  14       30.53       29.80      0.79 o
  -8   1  14       48.83       46.35      1.02 o
  -7   1  14       11.60       11.11      0.72 o
  -6   1  14        0.09        0.74      0.43 o
  -5   1  14      220.15      215.96      2.27 o
  -4   1  14      442.55      477.70      5.88 o
  -3   1  14        1.30        0.44      0.56 o
  -2   1  14       82.78       88.94      1.85 o
  -1   1  14       36.30       36.83      0.91 o
   0   1  14       29.11       29.76      0.88 o
   1   1  14        1.07        0.70      0.45 o
   2   1  14        9.73       15.21      0.52 o
   3   1  14        0.07        0.43      0.64 o
 -10   2  14        6.58        4.23      0.61 o
  -9   2  14       27.71       29.08      0.69 o
  -8   2  14       13.08       13.80      0.59 o
  -7   2  14       36.85       33.73      0.94 o
  -6   2  14       49.83       51.26      0.96 o
  -5   2  14      201.02      206.23      2.00 o
  -4   2  14        2.89        4.02      0.57 o
  -3   2  14      107.31      107.58      1.72 o
  -2   2  14       24.84       25.13      0.84 o
  -1   2  14        1.73        1.05      0.42 o
   0   2  14       14.53       14.11      0.69 o
   1   2  14       47.79       40.28      1.08 o
   2   2  14        6.32        7.62      0.53 o
   3   2  14        1.00       -0.43      0.76 o
 -10   3  14        1.37        0.74      0.40 o
  -9   3  14       31.91       31.21      0.69 o
  -8   3  14        0.09        0.14      0.28 o
  -7   3  14       11.91       13.78      0.47 o
  -6   3  14      106.69      111.11      1.10 o
  -5   3  14      152.40      151.93      1.42 o
  -4   3  14       75.03       68.83      1.17 o
  -3   3  14       75.32       69.88      1.32 o
  -2   3  14        0.50        0.64      0.38 o
  -1   3  14       71.12       68.48      1.13 o
   0   3  14      239.04      225.80      2.51 o
   1   3  14       92.20      100.07      1.34 o
   2   3  14        0.82        0.70      0.99 o
   3   3  14        4.61        2.04      1.00 o
 -10   4  14        1.44        1.25      0.44 o
  -9   4  14        0.02       -0.18      0.44 o
  -8   4  14      396.40      418.61      3.83 o
  -7   4  14       73.87       90.41      1.02 o
  -6   4  14       30.45       36.29      0.66 o
  -5   4  14      264.63      275.47      2.32 o
  -4   4  14       13.39       10.19      0.61 o
  -3   4  14       18.09       19.86      0.81 o
  -2   4  14        8.50        6.78      0.70 o
  -1   4  14        1.85        2.33      0.57 o
   0   4  14       31.56       33.69      0.94 o
   1   4  14       10.66        9.67      0.77 o
   2   4  14       49.24       47.30      2.45 o
   3   4  14        3.00        2.44      1.12 o
  -9   5  14       20.92       24.16      0.74 o
  -8   5  14       18.43       24.27      0.88 o
  -7   5  14      235.84      233.67      2.49 o
  -6   5  14      255.40      260.15      2.29 o
  -5   5  14       32.01       26.36      0.58 o
  -4   5  14        1.25        2.08      0.37 o
  -3   5  14        4.27        5.92      0.51 o
  -2   5  14       18.87       17.60      0.96 o
  -1   5  14        8.46        9.19      0.75 o
   0   5  14       48.79       43.21      1.22 o
   1   5  14       37.23       39.90      0.87 o
   2   5  14       29.94       29.33      2.50 o
  -9   6  14       11.03        8.55      0.87 o
  -8   6  14      264.28      280.43      2.76 o
  -7   6  14       90.11       92.10      1.06 o
  -6   6  14        7.87        6.92      0.72 o
  -5   6  14        2.05        1.35      0.30 o
  -4   6  14        5.04        3.80      0.51 o
  -3   6  14       10.88       11.60      0.58 o
  -2   6  14      143.71      137.44      1.67 o
  -1   6  14       42.60       37.73      0.84 o
   0   6  14       13.81       16.48      0.85 o
   1   6  14       22.08       19.96      0.67 o
   2   6  14       13.92       13.55      1.05 o
  -8   7  14       50.24       57.34      0.95 o
  -7   7  14        3.18        2.13      0.44 o
  -6   7  14       28.06       23.27      0.48 o
  -5   7  14        1.64        2.13      0.61 o
  -4   7  14        0.34        0.44      0.30 o
  -3   7  14       89.94       91.00      1.34 o
  -2   7  14        7.70       11.49      0.67 o
  -1   7  14       13.02       15.71      0.63 o
   0   7  14       32.39       30.56      1.07 o
   1   7  14       64.91       62.10      1.41 o
  -7   8  14       10.29       11.11      0.65 o
  -6   8  14        0.03        0.14      0.21 o
  -5   8  14        0.86        0.96      0.27 o
  -4   8  14        0.03        0.12      0.23 o
  -3   8  14        1.18        0.21      0.30 o
  -2   8  14        8.82        8.03      1.67 o
  -1   8  14       11.19       10.14      0.54 o
   0   8  14        5.65        7.35      0.91 o
  -5   9  14        5.92        2.20      0.39 o
  -4   9  14        1.09        0.28      0.62 o
  -3   9  14       23.41       25.96      0.91 o
  -2   9  14       12.27       13.00      0.67 o
 -10   1  15        2.86        1.32      0.44 o
  -9   1  15        7.77        9.67      0.59 o
  -8   1  15        0.41        0.61      0.50 o
  -7   1  15        0.67        0.48      0.38 o
  -6   1  15       13.68       15.19      0.76 o
  -5   1  15      206.62      213.16      2.14 o
  -4   1  15       24.38       31.49      0.98 o
  -3   1  15       20.79       21.40      1.05 o
  -2   1  15       21.49       19.52      0.99 o
  -1   1  15       54.96       42.64      0.92 o
   0   1  15      194.78      184.00      2.13 o
   1   1  15       31.75       27.93      0.90 o
   2   1  15       14.22       18.06      1.26 o
 -10   2  15       62.89       77.81      1.34 o
  -9   2  15        5.14        1.25      0.49 o
  -8   2  15        1.43        0.88      0.44 o
  -7   2  15        3.23        2.17      0.42 o
  -6   2  15        0.33        0.16      0.34 o
  -5   2  15      186.16      180.43      1.94 o
  -4   2  15        1.24        1.60      0.55 o
  -3   2  15       50.57       47.16      1.05 o
  -2   2  15        1.55        1.65      0.47 o
  -1   2  15       23.54       21.08      0.90 o
   0   2  15      120.60      108.17      1.46 o
   1   2  15       19.92       24.49      0.88 o
   2   2  15       56.69       53.99      2.08 o
 -10   3  15        0.97        0.66      1.00 o
  -9   3  15        0.39        0.25      0.22 o
  -8   3  15       88.23       95.78      1.25 o
  -7   3  15        4.49        3.07      0.44 o
  -6   3  15      186.00      193.61      1.82 o
  -5   3  15      153.70      159.13      1.76 o
  -4   3  15       84.22       95.86      1.58 o
  -3   3  15        8.72       11.38      0.67 o
  -2   3  15       13.47       14.01      0.69 o
  -1   3  15        9.61       12.52      0.64 o
   0   3  15       87.18       91.74      1.64 o
   1   3  15       22.48       15.50      1.31 o
   2   3  15       48.63       64.35      2.42 o
  -9   4  15       12.11       11.08      0.56 o
  -8   4  15        1.66        1.00      0.28 o
  -7   4  15      222.51      222.95      1.94 o
  -6   4  15      105.80      114.04      1.21 o
  -5   4  15       27.09       30.31      0.86 o
  -4   4  15        0.78        0.73      0.39 o
  -3   4  15        1.12        1.28      0.38 o
  -2   4  15        0.20        0.10      0.38 o
  -1   4  15       35.09       34.32      0.93 o
   0   4  15       24.16       16.53      1.06 o
   1   4  15        0.01        0.27      0.38 o
  -9   5  15        0.12       -0.02      0.47 o
  -8   5  15       19.49       20.59      0.84 o
  -7   5  15        3.13        0.77      0.31 o
  -6   5  15      144.31      140.01      1.55 o
  -5   5  15        1.25        0.77      0.29 o
  -4   5  15        0.00        0.49      0.35 o
  -3   5  15        1.26        1.18      0.40 o
  -2   5  15       10.07       11.68      0.77 o
  -1   5  15       27.94       21.32      0.92 o
   0   5  15        7.27        5.51      0.78 o
   1   5  15        0.93        0.33      0.42 o
  -8   6  15       68.13       71.35      1.21 o
  -7   6  15       90.54      101.28      1.44 o
  -6   6  15        0.24        0.00      0.21 o
  -5   6  15        4.11        2.07      0.34 o
  -4   6  15        5.31        3.91      0.43 o
  -3   6  15        3.31        2.51      0.68 o
  -2   6  15       29.82       29.05      0.93 o
  -1   6  15       22.20       26.88      0.86 o
   0   6  15        1.84        1.72      0.48 o
  -7   7  15        0.12        0.14      0.38 o
  -6   7  15        0.21        0.56      0.29 o
  -5   7  15       16.70       19.27      0.56 o
  -4   7  15       35.19       35.22      1.29 o
  -3   7  15        9.18        8.49      0.98 o
  -2   7  15      115.72      126.30      1.64 o
  -1   7  15        0.29       -0.06      0.37 o
  -5   8  15        9.13       12.60      0.56 o
  -4   8  15        6.98        7.16      0.57 o
  -3   8  15       59.22       61.62      1.49 o
  -9   0  16        7.67        6.05      2.39 o
  -8   0  16        2.07        1.14      0.71 o
  -7   0  16        4.58        7.17      0.60 o
  -6   0  16        5.83        7.68      0.71 o
  -5   0  16      116.24      131.35      2.65 o
  -4   0  16       43.10       52.29      1.58 o
  -3   0  16        4.89        2.18      0.89 o
  -2   0  16        5.55        2.24      2.42 o
  -1   0  16      100.81      104.79      1.77 o
   0   0  16        9.10        1.79      1.80 o
  -9   1  16       18.51       18.40      0.68 o
  -8   1  16        0.51        0.44      0.40 o
  -7   1  16        8.16       10.48      0.45 o
  -6   1  16        6.20        2.65      0.39 o
  -5   1  16        3.26        1.23      0.57 o
  -4   1  16       81.05       78.32      1.31 o
  -3   1  16       58.80       58.57      1.11 o
  -2   1  16       58.12       63.25      1.05 o
  -1   1  16       19.32       18.59      0.75 o
   0   1  16      228.10      246.70      3.27 o
  -9   2  16       22.23       20.16      0.73 o
  -8   2  16        6.62        7.03      0.62 o
  -7   2  16       52.03       55.71      0.90 o
  -6   2  16        1.03        1.43      0.34 o
  -5   2  16       94.63      100.09      1.72 o
  -4   2  16        9.84       11.24      0.79 o
  -3   2  16        0.79        1.52      0.48 o
  -2   2  16       83.16       81.33      1.19 o
  -1   2  16      139.96      141.12      2.18 o
   0   2  16       40.64       28.72      0.97 o
   1   2  16       11.54       -0.22      0.81 o
  -9   3  16       35.87       33.33      0.97 o
  -8   3  16       11.49        8.82      0.52 o
  -7   3  16       51.52       54.08      0.91 o
  -6   3  16        3.21        1.76      0.36 o
  -5   3  16        0.58        1.01      0.46 o
  -4   3  16        0.69        0.66      0.43 o
  -3   3  16        5.64        6.20      0.53 o
  -2   3  16        0.97        0.78      0.65 o
  -1   3  16        4.90        7.18      0.94 o
   0   3  16        8.38        3.18      0.51 o
  -8   4  16       94.73       89.19      3.35 o
  -7   4  16       11.85        6.99      0.61 o
  -6   4  16        4.20        4.54      0.53 o
  -5   4  16        5.66        4.88      0.78 o
  -4   4  16       18.36       24.33      0.73 o
  -3   4  16        0.91        0.79      0.44 o
  -2   4  16       20.95       21.82      1.18 o
  -1   4  16        0.00        0.04      0.44 o
   0   4  16        2.89        1.52      0.44 o
  -7   5  16      613.88      645.90     16.61 o
  -6   5  16       19.58       23.58      0.51 o
  -5   5  16       32.68       31.29      0.69 o
  -4   5  16        6.35        2.60      0.52 o
  -3   5  16       71.27       77.58      1.54 o
  -2   5  16       58.04       62.34      1.38 o
  -1   5  16       16.92       15.52      0.79 o
  -6   6  16       20.12       23.25      0.83 o
  -5   6  16        0.09        0.17      0.30 o
  -4   6  16        0.73        0.59      0.38 o
  -3   6  16       48.08       61.66      1.29 o
  -2   6  16       10.32       13.93      0.81 o
  -8   1  17        3.08        1.63      0.48 o
  -7   1  17        0.32        1.04      0.63 o
  -6   1  17        0.27        0.41      0.41 o
  -5   1  17        0.60       -0.05      0.39 o
  -4   1  17       15.78       12.94      1.00 o
  -3   1  17        0.07        0.27      0.41 o
  -2   1  17       11.02       12.71      0.83 o
  -1   1  17        7.13        8.81      1.16 o
  -8   2  17        1.17        0.50      0.36 o
  -7   2  17        0.30        0.34      0.49 o
  -6   2  17       21.48       26.03      0.82 o
  -5   2  17       24.05       27.35      0.80 o
  -4   2  17        0.02       -0.04      0.34 o
  -3   2  17        1.49        1.62      0.41 o
  -2   2  17        0.12        0.11      0.56 o
  -1   2  17        0.15       -0.13      0.56 o
  -7   3  17       30.69       37.17      1.16 o
  -6   3  17       10.71       13.84      0.58 o
  -5   3  17        1.38        3.57      0.54 o
  -4   3  17       60.43       53.23      0.98 o
  -3   3  17        7.87        4.90      0.77 o
  -2   3  17       39.24       37.22      1.07 o
  -1   3  17       40.92       43.79      2.16 o
  -6   4  17       20.86       17.15      0.54 o
  -5   4  17        3.34        1.46      0.45 o
  -4   4  17       30.38       38.66      0.83 o
  -3   4  17       28.04       32.14      1.05 o
  -2   4  17       12.45       13.81      0.78 o
  -5   5  17        3.66        4.53      0.55 o
  -4   5  17        0.86        0.25      0.44 o
  -6   0  18        2.39        0.62      1.02 o
  -5   0  18       20.68       18.95      0.96 o
  -4   0  18        7.84        7.94      1.34 o
  -5   1  18       54.07       52.90      0.91 o
  -4   1  18        3.33        2.85      0.46 o
 
